# Supplementary material for: DGH-GO: dissecting the genetic heterogeneity of complex diseases using gene ontology
Source: BMC Bioinformatics. 2023 Apr 26;24:171. doi: 10.1186/s12859-023-05290-4 (PMC10134522; doi:10.1186/s12859-023-05290-4)
Supplement: Supplementary file 2 — Additional file 2: Enrichment analysis of genes from cluster 11. KEGG pathways database, mammalian phenotype ontology and DisGeNET database were used to find the enriched pathways, phenotype ontology and disease terms, respectively. [file 12859_2023_5290_MOESM2_ESM.xlsx]

## Sheet: Table S2
# KEGG pathways enriched for genes of cluster 11
Term	Overlap	P-value	Adjusted P-value	Old P-value	Old Adjusted P-value	Odds Ratio	Combined Score	Genes
Cell adhesion molecules	10/148	1.11841e-09	8.38805e-08	0	0	18.137	373.829	NLGN3;NLGN1;NLGN2;NLGN4X;NRXN1;ITGA8;NRXN3;ITGB7;NRCAM;JAM2
Focal adhesion	10/201	2.14337e-08	8.03765e-07	0	0	13.0691	230.778	CDC42;LAMA5;TNXB;TNN;CAV2;ITGA2;RAPGEF1;ITGA8;TNR;ITGB7
Axon guidance	9/182	1.19334e-07	2.41613e-06	0	0	12.8354	204.614	ROBO2;CDC42;SEMA7A;CXCL12;SEMA3E;SEMA4F;PLXNC1;UNC5D;PLXNA3
ECM-receptor interaction	1988-07-01	1.2886e-07	2.41613e-06	0	0	20.8988	331.55	LAMA5;TNXB;TNN;ITGA2;ITGA8;TNR;ITGB7
Human papillomavirus infection	9/331	1.66122e-05	0.000249184	0	0	6.84398	75.3206	CDC42;LAMA5;TNXB;TNN;ITGA2;ITGA8;FZD9;TNR;ITGB7
Arrhythmogenic right ventricular cardiomyopathy	1977-05-01	2.39145e-05	0.000298932	0	0	16.4013	174.527	ITGA2;ITGA8;ITGB7;CTNNA3;CTNNA2
Leukocyte transendothelial migration	5/114	0.00015618	0.00167336	0	0	10.8137	94.7765	CDC42;CXCL12;CTNNA3;CTNNA2;JAM2
Adherens junction	1971-04-01	0.000283535	0.00265814	0	0	13.9378	113.847	CDC42;FARP2;CTNNA3;CTNNA2
Bacterial invasion of epithelial cells	1977-04-01	0.000386972	0.00321428	0	0	12.7884	100.48	CDC42;CAV2;CTNNA3;CTNNA2
Regulation of actin cytoskeleton	6/218	0.00042857	0.00321428	0	0	6.71709	52.0914	CDC42;SCIN;CXCL12;ITGA2;ITGA8;ITGB7
PI3K-Akt signaling pathway	7/354	0.00101975	0.00695284	0	0	4.81296	33.1526	LAMA5;TNXB;TNN;ITGA2;ITGA8;TNR;ITGB7
Tight junction	4/169	0.00688276	0.0430173	0	0	5.63166	28.0385	CDC42;AMOTL1;BVES;JAM2
Hypertrophic cardiomyopathy	1990-03-01	0.00757201	0.0436847	0	0	7.94868	38.8157	ITGA2;ITGA8;ITGB7
Dilated cardiomyopathy	1996-03-01	0.00903524	0.0473501	0	0	7.43361	34.9872	ITGA2;ITGA8;ITGB7
Pathways in cancer	7/531	0.00947002	0.0473501	0	0	3.15837	14.7168	CDC42;LAMA5;CXCL12;ITGA2;FZD9;CTNNA3;CTNNA2

## Sheet: Table S3
# Mammalian Phenotype (MP) Ontology terms enriched for genes of cluster 11
Term	Overlap	P-value	Adjusted P-value	Old P-value	Old Adjusted P-value	Odds Ratio	Combined Score	Genes
abnormal spatial learning MP:0001463	7/165	8.94174e-06	0.00723387	0	0	10.6724	124.064	NLGN3;RTN4R;GRID2;CTNND2;FZD9;NRCAM;DISC1
abnormal glutamate-mediated receptor currents MP:0002886	2022-03-16	4.57418e-05	0.0185026	0	0	53.3936	533.535	LGI1;NLGN3;CLSTN1
abnormal social investigation MP:0001360	5/106	0.000110861	0.0199633	0	0	11.6749	106.326	NLGN3;ARHGEF10;NLGN1;NRCAM;DISC1
abnormal cutaneous collagen fibril morphology MP:0008438	2022-03-22	0.000123383	0.0199633	0	0	36.5214	328.701	TNXB;COL5A1;FBN1
abnormal tumor vascularization MP:0010144	2022-03-22	0.000123383	0.0199633	0	0	36.5214	328.701	CAV2;RHOJ;AGGF1
decreased vertical activity MP:0002757	6/190	0.000205279	0.0276784	0	0	7.75026	65.8086	NLGN3;RTN4R;GRID2;NRCAM;PKP4;DISC1
obstructive hydrocephaly MP:0000917	2022-02-06	0.000290314	0.0335521	0	0	114.408	931.802	ULK4;MYO9A
small cerebellum MP:0000852	1977-04-01	0.000386972	0.0391325	0	0	12.7884	100.48	GRID2;NRCAM;CTNNA2;DISC1
abnormal olfactory tract morphology MP:0005237	2022-02-08	0.000538788	0.0429843	0	0	76.2644	573.98	ROBO2;SEMA7A
abnormal excitatory postsynaptic currents MP:0002910	1988-04-01	0.000642486	0.0429843	0	0	11.1076	81.6424	EPS8;GRID2;NRXN1;CLSTN1
decreased prepulse inhibition MP:0009142	6/238	0.000680141	0.0429843	0	0	6.1318	44.7205	NLGN2;NRG3;NRXN1;NRCAM;CTNNA2;DISC1
retropulsion MP:0010323	2022-02-09	0.000690724	0.0429843	0	0	65.3662	475.72	GRID2;PCDH15
short cochlear hair cell stereocilia MP:0004524	2022-02-09	0.000690724	0.0429843	0	0	65.3662	475.72	EPS8;PCDH15
abnormal miniature excitatory postsynaptic currents MP:0004753	1996-04-01	0.000890894	0.051481	0	0	10.1376	71.1992	NLGN3;LGI1;NRXN1;CDH8
abnormal CNS synaptic transmission MP:0002206	4/104	0.00120033	0.0606614	0	0	9.32282	62.6975	GRID2;NLGN1;CLSTN1;CDH8
thin external granule cell layer MP:0000873	2022-02-12	0.00125537	0.0606614	0	0	45.7494	305.621	GRID2;CXCL12
abnormal leukocyte migration MP:0003156	1948-03-01	0.00127471	0.0606614	0	0	15.4	102.642	ITGB7;CXCL13;CORO1A
reduced linear vestibular evoked potential MP:0004814	2022-02-13	0.00147934	0.0642883	0	0	41.5883	270.996	GRID2;CTNNA2
impaired coordination MP:0001405	7/379	0.00150986	0.0642883	0	0	4.48377	29.1254	NLGN3;RTN4R;GRID2;CNTN6;CTNND2;PCDH15;NRCAM
abnormal cell adhesion MP:0003566	1952-03-01	0.00160803	0.0650449	0	0	14.14	90.9591	ITGA2;ITGA8;RAPGEF1
abnormal learning/memory/conditioning MP:0002063	1958-03-01	0.00220244	0.0848462	0	0	12.5937	77.0504	NLGN3;NRCAM;DISC1
abnormal axon extension MP:0003651	1959-03-01	0.00231301	0.0850558	0	0	12.3681	75.0648	RTN4R;SEMA7A;UNC5D
abnormal motor learning MP:0002804	1960-03-01	0.00242698	0.0853663	0	0	12.1506	73.1598	GRID2;NRXN1;NRCAM
reduced cerebellar foliation MP:0009719	2022-02-18	0.00286013	0.0856979	0	0	28.5848	167.418	GRID2;CTNNA2
abnormal tail movements MP:0001391	2022-02-18	0.00286013	0.0856979	0	0	28.5848	167.418	CTNNA2;CDH8
increased susceptibility to systemic lupus erythematosus MP:0004801	2022-02-18	0.00286013	0.0856979	0	0	28.5848	167.418	BSG;CORO1A
absent ureter MP:0003722	2022-02-18	0.00286013	0.0856979	0	0	28.5848	167.418	LAMA5;ITGA8
stereotypic behavior MP:0001408	2022-02-19	0.00318739	0.0889173	0	0	26.902	154.647	NLGN3;GRID2
abnormal response of heart to induced stress MP:0004484	2022-02-19	0.00318739	0.0889173	0	0	26.902	154.647	AKAP13;BVES
impaired cued conditioning behavior MP:0009456	1968-03-01	0.00346467	0.0921565	0	0	10.6508	60.3383	ROBO2;NLGN3;NRG3
abnormal tumor morphology MP:0003448	2022-02-20	0.00353134	0.0921565	0	0	25.4061	143.445	CAV2;RHOJ
hyperactivity MP:0001399	9/706	0.00415599	0.105069	0	0	3.10126	17.0048	NLGN3;ARHGEF10;GRID2;ARVCF;CLSTN1;PCDH15;TNR;DISC1;CORO1A
abnormal skeletal muscle fiber morphology MP:0003084	1974-03-01	0.0043965	0.107781	0	0	9.74779	52.9007	TRIO;CAV2;FBN1
abnormal renal glomerulus basement membrane morphology MP:0011348	2022-02-23	0.00466172	0.110874	0	0	21.7734	116.888	LAMA5;MYO9A
small Peyer's patches MP:0008135	2022-02-24	0.00507086	0.110874	0	0	20.7827	109.821	ITGB7;CXCL13
abnormal hippocampal mossy fiber morphology MP:0002761	2022-02-24	0.00507086	0.110874	0	0	20.7827	109.821	LGI1;PLXNA3
induced hyperactivity MP:0008911	2022-02-24	0.00507086	0.110874	0	0	20.7827	109.821	NLGN2;DISC1
abnormal nervous system morphology MP:0003632	1979-03-01	0.00527851	0.112377	0	0	9.10419	47.7434	LAMA5;RAPGEF1;TNR
abnormal hematopoietic stem cell morphology MP:0004808	2022-02-26	0.0059368	0.123147	0	0	19.0489	97.6555	CXCL12;JAM2
abnormal neuronal migration MP:0006009	1984-03-01	0.00625973	0.123147	0	0	8.54005	43.329	TRIO;PLXNC1;UNC5D
abnormal muscle regeneration MP:0000750	2022-02-27	0.0063933	0.123147	0	0	18.286	92.39	CAV2;ARHGAP26
abnormal ureter morphology MP:0000534	2022-02-27	0.0063933	0.123147	0	0	18.286	92.39	ROBO2;ITGA8
decreased nerve conduction velocity MP:0008814	2029-02-01	0.00735263	0.135188	0	0	16.9298	83.1708	TNR;NRCAM
absent long term depression MP:0001899	2029-02-01	0.00735263	0.135188	0	0	16.9298	83.1708	NLGN3;GRID2
abnormal spleen marginal zone morphology MP:0002362	1930-02-01	0.00785517	0.141219	0	0	16.3243	79.1171	FZD9;CXCL13
abnormal long term potentiation MP:0002207	1931-02-01	0.00837278	0.145882	0	0	15.7606	75.3793	CTNND2;DISC1
impaired contextual conditioning behavior MP:0009454	1995-03-01	0.00878073	0.145882	0	0	7.51479	35.584	ROBO2;NLGN3;NLGN2
increased thigmotaxis MP:0002797	4/183	0.00905531	0.145882	0	0	5.18751	24.4042	NLGN3;NLGN2;ITGA8;DISC1
decreased food intake MP:0011940	1997-03-01	0.00929404	0.145882	0	0	7.35416	34.4055	TNN;ULK4;FBN1
abnormal aorta morphology MP:0000272	1933-02-01	0.00945263	0.145882	0	0	14.7423	68.7207	COL5A1;FBN1
abnormal dermal layer morphology MP:0001243	1933-02-01	0.00945263	0.145882	0	0	14.7423	68.7207	COL5A1;FBN1
abnormal retina morphology MP:0001325	5/290	0.00955327	0.145882	0	0	4.099	19.0639	CDC42;RAPGEF1;SEMA3E;JAM2;PHACTR4
abnormal cerebellum morphology MP:0000849	1998-03-01	0.00955715	0.145882	0	0	7.27638	33.8385	GRID2;CXCL12;CTNNA2
abnormal reflex MP:0001961	1934-02-01	0.0100146	0.148298	0	0	14.2809	65.7451	GRID2;PCDH15
abnormal motor coordination/balance MP:0001516	3/101	0.0103725	0.148298	0	0	7.05256	32.2203	NLGN3;GRID2;ITGA8
small kidney MP:0002989	4/194	0.0110456	0.148298	0	0	4.88446	22.008	LAMA5;ITGA8;PLXNC1;DISC1
abnormal brain vasculature morphology MP:0004950	1936-02-01	0.0111819	0.148298	0	0	13.4395	60.3898	RAPGEF1;AGGF1
decreased pro-B cell number MP:0008208	1936-02-01	0.0111819	0.148298	0	0	13.4395	60.3898	CXCL12;FZD9
head tilt MP:0005191	1936-02-01	0.0111819	0.148298	0	0	13.4395	60.3898	GRID2;PCDH15
abnormal tooth development MP:0000116	1936-02-01	0.0111819	0.148298	0	0	13.4395	60.3898	LAMA5;TNN
lung hemorrhage MP:0001182	1936-02-01	0.0111819	0.148298	0	0	13.4395	60.3898	AGGF1;FBN1
abnormal social/conspecific interaction MP:0002557	1937-02-01	0.011787	0.153801	0	0	13.0548	57.9734	RTN4R;DISC1
thick pulmonary interalveolar septum MP:0001179	1938-02-01	0.0124061	0.155796	0	0	12.6916	55.7105	CAV2;FBN1
decreased osteoblast cell number MP:0004989	1938-02-01	0.0124061	0.155796	0	0	12.6916	55.7105	FZD9;JAM2
abnormal leukocyte adhesion MP:0003628	1939-02-01	0.0130393	0.155796	0	0	12.3479	53.5874	ITGB7;CXCL13
abnormal spleen B cell follicle morphology MP:0008470	1940-02-01	0.0136862	0.155796	0	0	12.0224	51.5924	AKAP13;CXCL13
decreased B cell number MP:0005017	4/207	0.0137377	0.155796	0	0	4.56865	19.5886	AKAP13;FZD9;ITGB7;CORO1A
no abnormal phenotype detected MP:0002169	14/1654	0.0142307	0.155796	0	0	2.07963	8.84331	ROBO2;NLGN3;NLGN1;ITGA2;NRXN1;PCDH15;EPS8;CDC42;PCDHA1;COL5A1;PKP4;PLXNC1;AMOTL1;JAM2
abnormal cerebellar granule layer morphology MP:0000886	1941-02-01	0.0143469	0.155796	0	0	11.7135	49.7148	GRID2;CTNNA2
enlarged uterus MP:0004906	1941-02-01	0.0143469	0.155796	0	0	11.7135	49.7148	CXCL12;NPHP1
abnormal neurite morphology MP:0008415	1941-02-01	0.0143469	0.155796	0	0	11.7135	49.7148	ROBO2;NRCAM
impaired branching involved in ureteric bud morphogenesis MP:0004936	1941-02-01	0.0143469	0.155796	0	0	11.7135	49.7148	LAMA5;ITGA8
increased circulating corticosterone level MP:0001745	1941-02-01	0.0143469	0.155796	0	0	11.7135	49.7148	GRID2;NLGN2
decreased body weight MP:0001262	12/1329	0.0145383	0.155796	0	0	2.20028	9.30931	NLGN3;LGI1;GRID2;TNN;ULK4;BSG;FZD9;TNR;NRCAM;CTNNA2;DISC1;FBN1
microphthalmia MP:0001297	4/212	0.0148749	0.155796	0	0	4.45769	18.7583	AKAP13;LAMA5;NAV3;FAT1
abnormal cell migration MP:0003091	1942-02-01	0.0150211	0.155796	0	0	11.4201	47.9451	ITGA8;SORBS3
abnormal retinal neuronal layer morphology MP:0006069	1942-02-01	0.0150211	0.155796	0	0	11.4201	47.9451	FAT1;PHACTR4
abnormal vascular smooth muscle morphology MP:0005592	1942-02-01	0.0150211	0.155796	0	0	11.4201	47.9451	CXCL12;RAPGEF1
abnormal axon guidance MP:0002961	1943-02-01	0.0157088	0.156894	0	0	11.141	46.2746	ROBO2;PLXNA3
abnormal lung vasculature morphology MP:0004007	1943-02-01	0.0157088	0.156894	0	0	11.141	46.2746	AGGF1;FBN1
abnormal lymphocyte physiology MP:0003945	1943-02-01	0.0157088	0.156894	0	0	11.141	46.2746	AKAP13;ITGB7
head bobbing MP:0001410	1944-02-01	0.0164097	0.159232	0	0	10.8752	44.6958	PCDH15;PPFIA2
impaired righting response MP:0001523	3/121	0.0168245	0.159232	0	0	5.8513	23.9021	GRID2;PCDH15;PKP4
ataxia MP:0001393	4/221	0.0170685	0.159232	0	0	4.27086	17.3846	GRID2;PCDH15;CTNNA2;MYO9A
decreased bone volume MP:0010876	1945-02-01	0.0171238	0.159232	0	0	10.6218	43.2017	FZD9;FBN1
abnormal miniature inhibitory postsynaptic currents MP:0009435	1945-02-01	0.0171238	0.159232	0	0	10.6218	43.2017	GRID2;NLGN2
abnormal sperm flagellum morphology MP:0008892	1945-02-01	0.0171238	0.159232	0	0	10.6218	43.2017	GRID2;NPHP1
abnormal skin condition MP:0001191	1946-02-01	0.017851	0.164108	0	0	10.3798	41.786	COL5A1;FBN1
increased lean body mass MP:0003960	5/345	0.0189584	0.166535	0	0	3.4263	13.587	CDC42;NRXN1;NRCAM;PKP4;BVES
abnormal cued conditioning behavior MP:0001454	1951-02-01	0.0216782	0.166535	0	0	9.31832	35.7027	CTNND2;CTNNA2
decreased tumor growth/size MP:0003447	1951-02-01	0.0216782	0.166535	0	0	9.31832	35.7027	CAV2;RHOJ
albuminuria MP:0002871	1951-02-01	0.0216782	0.166535	0	0	9.31832	35.7027	BSG;MYO9A
increased prepulse inhibition MP:0009141	3/135	0.0224148	0.166535	0	0	5.22701	19.8523	GRID2;DISC1;PPFIA2
absent kidney MP:0000520	1952-02-01	0.022481	0.166535	0	0	9.13149	34.6548	LAMA5;ITGA8
abnormal retinal vasculature morphology MP:0002792	3/137	0.0232864	0.166535	0	0	5.14847	19.3577	RHOJ;SEMA3E;PPFIA2
short photoreceptor outer segment MP:0008587	1953-02-01	0.023296	0.166535	0	0	8.95199	33.6548	BSG;USH2A
decreased spleen weight MP:0004953	3/138	0.0237291	0.166535	0	0	5.11008	19.1171	NLGN3;AKAP13;CORO1A
enlarged kidney MP:0003068	3/138	0.0237291	0.166535	0	0	5.11008	19.1171	CDC42;LAMA5;PLXNC1
decreased pre-B cell number MP:0008209	1954-02-01	0.024123	0.166535	0	0	8.7794	32.6997	CXCL12;FZD9
abnormal lung morphology MP:0001175	3/140	0.024628	0.166535	0	0	5.03497	18.6489	LAMA5;CAV2;FBN1
cataract MP:0001304	4/248	0.0248232	0.166535	0	0	3.79306	14.0191	DOCK5;ARVCF;COL16A1;DISC1
decreased bone trabecula number MP:0010869	1955-02-01	0.0249619	0.166535	0	0	8.61332	31.7866	FZD9;FBN1
decreased freezing behavior MP:0020422	1955-02-01	0.0249619	0.166535	0	0	8.61332	31.7866	ROBO2;NLGN2
dilated lateral ventricles MP:0000825	1955-02-01	0.0249619	0.166535	0	0	8.61332	31.7866	ULK4;MYO9A
poor arterial differentiation MP:0000262	2022-01-06	0.0264078	0.166535	0	0	45.2409	164.41	CXCL12
cerebral aqueductal stenosis MP:0002958	2022-01-06	0.0264078	0.166535	0	0	45.2409	164.41	ULK4
abnormal cochlear hair cell inter-stereocilial links morphology MP:0004577	2022-01-06	0.0264078	0.166535	0	0	45.2409	164.41	PCDH15
abnormal enamel mineralization MP:0030450	2022-01-06	0.0264078	0.166535	0	0	45.2409	164.41	TNN
decreased osteoblast proliferation MP:0030439	2022-01-06	0.0264078	0.166535	0	0	45.2409	164.41	FZD9
abnormal hippocampus physiology MP:0012006	2022-01-06	0.0264078	0.166535	0	0	45.2409	164.41	NLGN2
abnormal latent inhibition of conditioning behavior MP:0006299	2022-01-06	0.0264078	0.166535	0	0	45.2409	164.41	DISC1
fused right lung lobes MP:0010977	2022-01-06	0.0264078	0.166535	0	0	45.2409	164.41	ITGA8
impaired sperm penetration of zona pellucida MP:0030976	2022-01-06	0.0264078	0.166535	0	0	45.2409	164.41	GRID2
abnormal sinoatrial node morphology MP:0004115	2022-01-06	0.0264078	0.166535	0	0	45.2409	164.41	BVES
abnormal tumor pathology MP:0010639	2022-01-06	0.0264078	0.166535	0	0	45.2409	164.41	CAV2
increased total lung capacity MP:0010937	2022-01-06	0.0264078	0.166535	0	0	45.2409	164.41	FBN1
increased uterine NK cell number MP:0009394	2022-01-06	0.0264078	0.166535	0	0	45.2409	164.41	ITGB7
absent brachial lymph nodes MP:0009628	2022-01-06	0.0264078	0.166535	0	0	45.2409	164.41	CXCL13
absent mammary gland MP:0000629	2022-01-06	0.0264078	0.166535	0	0	45.2409	164.41	NRG3
abnormal maternal nurturing MP:0001386	1960-02-01	0.0293315	0.166535	0	0	7.86881	27.7698	PCDH15;CTNNA2
abnormal synapse morphology MP:0009538	1960-02-01	0.0293315	0.166535	0	0	7.86881	27.7698	GRID2;TNR
abnormal gait MP:0001406	5/389	0.0298334	0.166535	0	0	3.02688	10.6308	GRID2;ARVCF;PCDH15;MYO9A;PPFIA2
abnormal Ammon gyrus morphology MP:0000815	2022-01-07	0.0307416	0.166535	0	0	37.6989	131.273	PLXNA3
proboscis MP:0006290	2022-01-07	0.0307416	0.166535	0	0	37.6989	131.273	FAT1
calcified aorta MP:0010522	2022-01-07	0.0307416	0.166535	0	0	37.6989	131.273	FBN1
abnormal costal cartilage morphology MP:0006432	2022-01-07	0.0307416	0.166535	0	0	37.6989	131.273	FBN1
decreased hippocampus pyramidal cell number MP:0009971	2022-01-07	0.0307416	0.166535	0	0	37.6989	131.273	CTNNA2
abnormal heart left atrium morphology MP:0003923	2022-01-07	0.0307416	0.166535	0	0	37.6989	131.273	FBN1
decreased synaptic glutamate release MP:0004495	2022-01-07	0.0307416	0.166535	0	0	37.6989	131.273	NRXN1
abnormal liquid preference MP:0001423	2022-01-07	0.0307416	0.166535	0	0	37.6989	131.273	DISC1
ectopic hippocampus pyramidal cells MP:0010011	2022-01-07	0.0307416	0.166535	0	0	37.6989	131.273	CTNNA2
heart block MP:0010559	2022-01-07	0.0307416	0.166535	0	0	37.6989	131.273	NRCAM
increased aorta wall thickness MP:0010996	2022-01-07	0.0307416	0.166535	0	0	37.6989	131.273	FBN1
abnormal T-helper 1 cell morphology MP:0002433	2022-01-07	0.0307416	0.166535	0	0	37.6989	131.273	FBN1
absent follicular dendritic cells MP:0008201	2022-01-07	0.0307416	0.166535	0	0	37.6989	131.273	CXCL13
absent podocyte slit diaphragm MP:0008061	2022-01-07	0.0307416	0.166535	0	0	37.6989	131.273	MYO9A
absent retinal rod cells MP:0008454	2022-01-07	0.0307416	0.166535	0	0	37.6989	131.273	BSG
absent tunnel of Corti MP:0003151	2022-01-07	0.0307416	0.166535	0	0	37.6989	131.273	PCDH15
abnormal skin morphology MP:0002060	4/268	0.0317453	0.166535	0	0	3.50214	12.0824	COL5A1;NPHP1;BVES;FBN1
abnormal dentate gyrus morphology MP:0000812	1964-02-01	0.0330298	0.166535	0	0	7.35966	25.099	TRIO;FZD9
abnormal kidney development MP:0000527	1965-02-01	0.0339816	0.166535	0	0	7.24247	24.4936	LAMA5;ITGA8
aortic dissection MP:0004044	2022-01-08	0.0350563	0.166535	0	0	32.3117	108.27	FBN1
abnormal axon pruning MP:0008960	2022-01-08	0.0350563	0.166535	0	0	32.3117	108.27	PLXNA3
short ureter MP:0002990	2022-01-08	0.0350563	0.166535	0	0	32.3117	108.27	ROBO2
decreased cerebellar granule cell number MP:0008924	2022-01-08	0.0350563	0.166535	0	0	32.3117	108.27	GRID2
small sebaceous gland MP:0012725	2022-01-08	0.0350563	0.166535	0	0	32.3117	108.27	TM9SF4
abnormal dentin development MP:0030542	2022-01-08	0.0350563	0.166535	0	0	32.3117	108.27	TNN
abnormal effector T cell morphology MP:0002435	2022-01-08	0.0350563	0.166535	0	0	32.3117	108.27	CORO1A
abnormal gut-associated lymphoid tissue morphology MP:0002378	2022-01-08	0.0350563	0.166535	0	0	32.3117	108.27	ITGB7
dilated pulmonary alveolar ducts MP:0010908	2022-01-08	0.0350563	0.166535	0	0	32.3117	108.27	FBN1
abnormal podocyte slit diaphragm morphology MP:0008060	2022-01-08	0.0350563	0.166535	0	0	32.3117	108.27	MYO9A
abnormal Purkinje cell innervation MP:0003894	2022-01-08	0.0350563	0.166535	0	0	32.3117	108.27	GRID2
abnormal response to CNS ischemic injury MP:0003075	2022-01-08	0.0350563	0.166535	0	0	32.3117	108.27	RTN4R
abnormal resting posture MP:0009393	2022-01-08	0.0350563	0.166535	0	0	32.3117	108.27	GRID2
abnormal right lung morphology MP:0009570	2022-01-08	0.0350563	0.166535	0	0	32.3117	108.27	LAMA5
abnormal upper incisor morphology MP:0030137	2022-01-08	0.0350563	0.166535	0	0	32.3117	108.27	TNN
decreased startle reflex MP:0001489	4/277	0.0351956	0.166535	0	0	3.38513	11.3295	NLGN3;KANK1;NLGN2;DISC1
abnormal blood vessel morphology MP:0001614	3/165	0.0373976	0.166535	0	0	4.25258	13.9746	CXCL12;COL5A1;FBN1
abnormal spatial working memory MP:0008428	1970-02-01	0.0388981	0.166535	0	0	6.70825	21.7804	NLGN2;DISC1
abnormal alveolar process morphology MP:0004189	2022-01-09	0.039352	0.166535	0	0	28.2713	91.4636	TNN
abnormal aorta elastic tissue morphology MP:0009862	2022-01-09	0.039352	0.166535	0	0	28.2713	91.4636	FBN1
pulmonary artery hypoplasia MP:0010460	2022-01-09	0.039352	0.166535	0	0	28.2713	91.4636	LAMA5
cochlear ganglion hypoplasia MP:0003637	2022-01-09	0.039352	0.166535	0	0	28.2713	91.4636	PCDH15
retinal pigment epithelium atrophy MP:0005548	2022-01-09	0.039352	0.166535	0	0	28.2713	91.4636	FAT1
abnormal bronchiole morphology MP:0002267	2022-01-09	0.039352	0.166535	0	0	28.2713	91.4636	FBN1
abnormal circulating phosphate level MP:0001565	2022-01-09	0.039352	0.166535	0	0	28.2713	91.4636	NLGN3
abnormal cochlear VIII nucleus morphology MP:0012490	2022-01-09	0.039352	0.166535	0	0	28.2713	91.4636	GRID2
abnormal discrimination learning MP:0002802	2022-01-09	0.039352	0.166535	0	0	28.2713	91.4636	GRID2
abnormal eye blink conditioning behavior MP:0002807	2022-01-09	0.039352	0.166535	0	0	28.2713	91.4636	GRID2
disorganized secondary lens fibers MP:0002579	2022-01-09	0.039352	0.166535	0	0	28.2713	91.4636	NRCAM
abnormal lower incisor morphology MP:0030136	2022-01-09	0.039352	0.166535	0	0	28.2713	91.4636	TNN
enlarged otoliths MP:0003143	2022-01-09	0.039352	0.166535	0	0	28.2713	91.4636	PCDH15
fused inner hair cell stereocilia MP:0004533	2022-01-09	0.039352	0.166535	0	0	28.2713	91.4636	PCDH15
fused podocyte foot processes MP:0008139	2022-01-09	0.039352	0.166535	0	0	28.2713	91.4636	FAT1
abnormal NMDA-mediated synaptic currents MP:0002888	2022-01-09	0.039352	0.166535	0	0	28.2713	91.4636	CLSTN1
hemothorax MP:0005243	2022-01-09	0.039352	0.166535	0	0	28.2713	91.4636	FBN1
abnormal optokinetic reflex MP:0009619	2022-01-09	0.039352	0.166535	0	0	28.2713	91.4636	GRID2
abnormal organ of Corti supporting cell morphology MP:0004300	2022-01-09	0.039352	0.166535	0	0	28.2713	91.4636	PCDH15
abnormal platelet aggregation MP:0009548	2022-01-09	0.039352	0.166535	0	0	28.2713	91.4636	ITGA2
increased satellite cell number MP:0000730	2022-01-09	0.039352	0.166535	0	0	28.2713	91.4636	CAV2
abnormal ureteric bud invasion MP:0010983	2022-01-09	0.039352	0.166535	0	0	28.2713	91.4636	ITGA8
premature death MP:0002083	8/869	0.0395529	0.166535	0	0	2.18523	7.05854	LGI1;LAMA5;CXCL12;TNN;ULK4;FZD9;AGGF1;FBN1
abnormal dendrite morphology MP:0008143	1972-02-01	0.0409362	0.166535	0	0	6.51593	20.8232	CLSTN1;JAM2
internal hemorrhage MP:0001634	1972-02-01	0.0409362	0.166535	0	0	6.51593	20.8232	RHOJ;AGGF1
enlarged heart MP:0000274	5/427	0.0418819	0.166535	0	0	2.74896	8.72216	AKAP13;LAMA5;TNXB;DISC1;FBN1
decreased red blood cell distribution width MP:0010068	1973-02-01	0.0419701	0.166535	0	0	6.42383	20.3687	NAV3;TM9SF4
decreased ventricle muscle contractility MP:0005598	1974-02-01	0.0430138	0.166535	0	0	6.33429	19.9292	CDC42;AKAP13
aortic aneurysm MP:0006278	2022-01-10	0.0436288	0.166535	0	0	25.1288	78.7043	FBN1
bifid ureter MP:0003584	2022-01-10	0.0436288	0.166535	0	0	25.1288	78.7043	MYO9A
reduced AMPA-mediated synaptic currents MP:0011003	2022-01-10	0.0436288	0.166535	0	0	25.1288	78.7043	NLGN3
reduced sensorimotor gating MP:0002635	2022-01-10	0.0436288	0.166535	0	0	25.1288	78.7043	NRG3
abnormal cerebellar lobule formation MP:0006097	2022-01-10	0.0436288	0.166535	0	0	25.1288	78.7043	CTNNA2
skin fibrosis MP:0009932	2022-01-10	0.0436288	0.166535	0	0	25.1288	78.7043	FBN1
small first pharyngeal arch MP:0006341	2022-01-10	0.0436288	0.166535	0	0	25.1288	78.7043	AKAP13
abnormal CNS synapse formation MP:0004996	2022-01-10	0.0436288	0.166535	0	0	25.1288	78.7043	GRID2
abnormal common lymphocyte progenitor cell morphology MP:0008249	2022-01-10	0.0436288	0.166535	0	0	25.1288	78.7043	CXCL12
decreased inner hair cell stereocilia number MP:0004534	2022-01-10	0.0436288	0.166535	0	0	25.1288	78.7043	PCDH15
abnormal gonadal fat pad morphology MP:0005335	2022-01-10	0.0436288	0.166535	0	0	25.1288	78.7043	TNN
abnormal head movements MP:0000436	2022-01-10	0.0436288	0.166535	0	0	25.1288	78.7043	GRID2
impaired basement membrane formation MP:0003044	2022-01-10	0.0436288	0.166535	0	0	25.1288	78.7043	LAMA5
abnormal periodontal ligament morphology MP:0003668	2022-01-10	0.0436288	0.166535	0	0	25.1288	78.7043	TNN
abnormal pillar cell morphology MP:0003825	2022-01-10	0.0436288	0.166535	0	0	25.1288	78.7043	PCDH15
abnormal primordial germ cell migration MP:0002982	2022-01-10	0.0436288	0.166535	0	0	25.1288	78.7043	CXCL12
abnormal pulmonary interalveolar septum morphology MP:0010900	2022-01-10	0.0436288	0.166535	0	0	25.1288	78.7043	FBN1
abnormal respiratory motile cilium morphology MP:0011050	2022-01-10	0.0436288	0.166535	0	0	25.1288	78.7043	ULK4
abnormal sebaceous gland morphology MP:0000647	2022-01-10	0.0436288	0.166535	0	0	25.1288	78.7043	TM9SF4
increased T-helper 17 cell number MP:0010219	2022-01-10	0.0436288	0.166535	0	0	25.1288	78.7043	BSG
abnormal vestibular hair cell stereociliary bundle morphology MP:0004515	2022-01-10	0.0436288	0.166535	0	0	25.1288	78.7043	ITGA8
absent axillary lymph nodes MP:0009630	2022-01-10	0.0436288	0.166535	0	0	25.1288	78.7043	CXCL13
absent inguinal lymph nodes MP:0009622	2022-01-10	0.0436288	0.166535	0	0	25.1288	78.7043	CXCL13
alcohol preference MP:0001987	2022-01-10	0.0436288	0.166535	0	0	25.1288	78.7043	EPS8
retinal photoreceptor degeneration MP:0008450	1976-02-01	0.0451302	0.166535	0	0	6.16247	19.0926	BSG;USH2A
dilated renal tubules MP:0002705	1977-02-01	0.0462026	0.166535	0	0	6.08	18.6943	LAMA5;MYO9A
kidney cysts MP:0003675	1977-02-01	0.0462026	0.166535	0	0	6.08	18.6943	ROBO2;LAMA5
abnormal heart left ventricle morphology MP:0003921	1978-02-01	0.0472844	0.166535	0	0	5.9997	18.3085	CTNNA3;FBN1
increased urine protein level MP:0002962	1978-02-01	0.0472844	0.166535	0	0	5.9997	18.3085	LAMA5;MYO9A
abnormal brain ependyma morphology MP:0010152	2022-01-11	0.0478867	0.166535	0	0	22.6148	68.7244	ULK4
abnormal brain ependyma motile cilium physiology MP:0011069	2022-01-11	0.0478867	0.166535	0	0	22.6148	68.7244	ULK4
sinus bradycardia MP:0010637	2022-01-11	0.0478867	0.166535	0	0	22.6148	68.7244	BVES
small thalamus MP:0020527	2022-01-11	0.0478867	0.166535	0	0	22.6148	68.7244	DISC1
abnormal developmental vascular remodeling MP:0009577	2022-01-11	0.0478867	0.166535	0	0	22.6148	68.7244	CXCL12
enlarged gallbladder MP:0009342	2022-01-11	0.0478867	0.166535	0	0	22.6148	68.7244	AKAP13
fatigue MP:0002899	2022-01-11	0.0478867	0.166535	0	0	22.6148	68.7244	AGGF1
abnormal neurotransmitter level MP:0002204	2022-01-11	0.0478867	0.166535	0	0	22.6148	68.7244	GRID2
increased excitatory postsynaptic current amplitude MP:0011269	2022-01-11	0.0478867	0.166535	0	0	22.6148	68.7244	NLGN3
abnormal splenocyte physiology MP:0009333	2022-01-11	0.0478867	0.166535	0	0	22.6148	68.7244	AKAP13
increased mast cell degranulation MP:0008764	2022-01-11	0.0478867	0.166535	0	0	22.6148	68.7244	CORO1A
increased mast cell number MP:0000324	2022-01-11	0.0478867	0.166535	0	0	22.6148	68.7244	FBN1
abnormal thoracic cavity morphology MP:0004733	2022-01-11	0.0478867	0.166535	0	0	22.6148	68.7244	LAMA5
abnormal ureter development MP:0003672	2022-01-11	0.0478867	0.166535	0	0	22.6148	68.7244	ITGA8
absent neurocranium MP:0000075	2022-01-11	0.0478867	0.166535	0	0	22.6148	68.7244	LAMA5
myocardial trabeculae hypoplasia MP:0010503	2022-01-11	0.0478867	0.166535	0	0	22.6148	68.7244	AKAP13
lethality throughout fetal growth and development, incomplete penetrance MP:0011109	3/183	0.0483175	0.166535	0	0	3.82384	11.5861	TRIO;CXCL12;PHACTR4
abnormal excitatory postsynaptic potential MP:0002912	1979-02-01	0.0483755	0.166535	0	0	5.92148	17.9348	NLGN3;CLSTN1
glomerulonephritis MP:0002743	1979-02-01	0.0483755	0.166535	0	0	5.92148	17.9348	BSG;CORO1A
abnormal aorta elastic fiber morphology MP:0003211	2022-01-12	0.052126	0.168232	0	0	20.5579	60.7298	FBN1
abnormal aorta tunica media morphology MP:0009873	2022-01-12	0.052126	0.168232	0	0	20.5579	60.7298	FBN1
cerebellum atrophy MP:0014185	2022-01-12	0.052126	0.168232	0	0	20.5579	60.7298	GRID2
reduced sympathetic cervical ganglion size MP:0013969	2022-01-12	0.052126	0.168232	0	0	20.5579	60.7298	MYO9A
vascular smooth muscle hypoplasia MP:0003814	2022-01-12	0.052126	0.168232	0	0	20.5579	60.7298	RAPGEF1
abnormal intercostal muscle morphology MP:0002280	2022-01-12	0.052126	0.168232	0	0	20.5579	60.7298	FBN1
abnormal lymph node germinal center morphology MP:0008522	2022-01-12	0.052126	0.168232	0	0	20.5579	60.7298	CXCL13
enlarged cranium MP:0000439	2022-01-12	0.052126	0.168232	0	0	20.5579	60.7298	FBN1
abnormal orientation of inner hair cell stereociliary bundles MP:0004492	2022-01-12	0.052126	0.168232	0	0	20.5579	60.7298	PCDH15
impaired myelopoiesis MP:0001602	2022-01-12	0.052126	0.168232	0	0	20.5579	60.7298	CXCL12
impaired skeletal muscle regeneration MP:0013239	2022-01-12	0.052126	0.168232	0	0	20.5579	60.7298	BVES
abnormal Peyer's patch follicle morphology MP:0002389	2022-01-12	0.052126	0.168232	0	0	20.5579	60.7298	ITGB7
increased alkaline phosphatase activity MP:0011584	2022-01-12	0.052126	0.168232	0	0	20.5579	60.7298	TNN
increased circulating adrenocorticotropin level MP:0001748	2022-01-12	0.052126	0.168232	0	0	20.5579	60.7298	GRID2
increased noradrenaline level MP:0012575	2022-01-12	0.052126	0.168232	0	0	20.5579	60.7298	ARHGEF10
postnatal growth retardation MP:0001732	6/603	0.0521957	0.168232	0	0	2.33868	6.90556	NLGN3;LGI1;ULK4;PCDH15;FZD9;MYO9A
abnormal locomotor activation MP:0003313	1985-02-01	0.0551108	0.17137	0	0	5.49176	15.9174	GRID2;NRCAM
abnormal myelination MP:0000920	1986-02-01	0.0562639	0.17137	0	0	5.42611	15.6147	GRID2;NRCAM
arteriovenous malformation MP:0006093	2022-01-13	0.0563465	0.17137	0	0	18.8438	54.199	MYO9A
abnormal aorta wall morphology MP:0009866	2022-01-13	0.0563465	0.17137	0	0	18.8438	54.199	FBN1
clonic seizures MP:0003996	2022-01-13	0.0563465	0.17137	0	0	18.8438	54.199	LGI1
tight skin MP:0001198	2022-01-13	0.0563465	0.17137	0	0	18.8438	54.199	FBN1
decreased outer hair cell stereocilia number MP:0004529	2022-01-13	0.0563465	0.17137	0	0	18.8438	54.199	PCDH15
abnormal hippocampus layer morphology MP:0000813	2022-01-13	0.0563465	0.17137	0	0	18.8438	54.199	CTNNA2
abnormal impulsive behavior control MP:0010698	2022-01-13	0.0563465	0.17137	0	0	18.8438	54.199	DISC1
abnormal otolith morphology MP:0002894	2022-01-13	0.0563465	0.17137	0	0	18.8438	54.199	PCDH15
abnormal rostral-caudal body axis extension MP:0003885	2022-01-13	0.0563465	0.17137	0	0	18.8438	54.199	PHACTR4
abnormal sarcoplasmic reticulum morphology MP:0004088	2022-01-13	0.0563465	0.17137	0	0	18.8438	54.199	OBSCN
increased growth rate MP:0002865	2022-01-13	0.0563465	0.17137	0	0	18.8438	54.199	NLGN3
increased trophoblast giant cell number MP:0009397	2022-01-13	0.0563465	0.17137	0	0	18.8438	54.199	ITGB7
absent embryonic epiblast MP:0011184	2022-01-13	0.0563465	0.17137	0	0	18.8438	54.199	CDC42
cyclopia MP:0005163	2022-01-14	0.0605485	0.176837	0	0	17.3934	48.7764	FAT1
short metacarpal bones MP:0004634	2022-01-14	0.0605485	0.176837	0	0	17.3934	48.7764	FBN1
abnormal dentin morphology MP:0002818	2022-01-14	0.0605485	0.176837	0	0	17.3934	48.7764	TNN
abnormal grooming behavior MP:0001440	2022-01-14	0.0605485	0.176837	0	0	17.3934	48.7764	GRID2
hematuria MP:0005161	2022-01-14	0.0605485	0.176837	0	0	17.3934	48.7764	LAMA5
abnormal orientation of cochlear hair cell stereociliary bundles MP:0004522	2022-01-14	0.0605485	0.176837	0	0	17.3934	48.7764	PCDH15
increased alcohol consumption MP:0003545	2022-01-14	0.0605485	0.176837	0	0	17.3934	48.7764	EPS8
abnormal prepulse inhibition MP:0003088	2022-01-14	0.0605485	0.176837	0	0	17.3934	48.7764	DISC1
abnormal sarcolemma morphology MP:0004121	2022-01-14	0.0605485	0.176837	0	0	17.3934	48.7764	OBSCN
increased skeletal muscle fiber diameter MP:0009401	2022-01-14	0.0605485	0.176837	0	0	17.3934	48.7764	OBSCN
interstitial pneumonia MP:0001862	2022-01-14	0.0605485	0.176837	0	0	17.3934	48.7764	BSG
abnormal muscle physiology MP:0002106	1991-02-01	0.0621545	0.180226	0	0	5.11998	14.224	OBSCN;ARHGAP26
hydrometra MP:0009709	1991-02-01	0.0621545	0.180226	0	0	5.11998	14.224	CXCL12;NPHP1
neonatal lethality, complete penetrance MP:0011087	5/481	0.0634562	0.181205	0	0	2.43035	6.70145	GRID2;CXCL12;FAT1;AMOTL1;PHACTR4
increased circulating calcium level MP:0000194	1993-02-01	0.0645674	0.181205	0	0	5.00695	13.7193	ITGA8;TM9SF4
decreased mast cell number MP:0000336	2022-01-15	0.064732	0.181205	0	0	16.1502	44.2111	ITGB7
abnormal GABA-mediated receptor currents MP:0004008	2022-01-15	0.064732	0.181205	0	0	16.1502	44.2111	GRID2
abnormal glomerular capillary endothelium morphology MP:0011453	2022-01-15	0.064732	0.181205	0	0	16.1502	44.2111	LAMA5
decreased transitional stage T2 B cell number MP:0009926	2022-01-15	0.064732	0.181205	0	0	16.1502	44.2111	AKAP13
impaired osteoblast differentiation MP:0011711	2022-01-15	0.064732	0.181205	0	0	16.1502	44.2111	FZD9
abnormal tumor susceptibility MP:0002166	2022-01-15	0.064732	0.181205	0	0	16.1502	44.2111	TNXB
abnormal urinary bladder physiology MP:0010386	2022-01-15	0.064732	0.181205	0	0	16.1502	44.2111	FBN1
mesocardia MP:0000650	2022-01-15	0.064732	0.181205	0	0	16.1502	44.2111	LAMA5
abnormal brain ependyma motile cilium morphology MP:0011056	2022-01-16	0.0688971	0.184562	0	0	15.0727	40.3217	ULK4
abnormal branching involved in lung morphogenesis MP:0011024	2022-01-16	0.0688971	0.184562	0	0	15.0727	40.3217	ITGA8
abnormal cerebellum vermis morphology MP:0000864	2022-01-16	0.0688971	0.184562	0	0	15.0727	40.3217	CTNNA2
abnormal cerebral aqueduct morphology MP:0005537	2022-01-16	0.0688971	0.184562	0	0	15.0727	40.3217	MYO9A
abnormal olfactory nerve morphology MP:0005236	2022-01-16	0.0688971	0.184562	0	0	15.0727	40.3217	CNTN4
impaired behavioral response to addictive substance MP:0009750	2022-01-16	0.0688971	0.184562	0	0	15.0727	40.3217	APBA1
abnormal postsynaptic density morphology MP:0020551	2022-01-16	0.0688971	0.184562	0	0	15.0727	40.3217	NLGN2
abnormal righting response MP:0002862	2022-01-16	0.0688971	0.184562	0	0	15.0727	40.3217	NLGN3
abnormal sinoatrial node conduction MP:0006142	2022-01-16	0.0688971	0.184562	0	0	15.0727	40.3217	BVES
increased heart ventricle size MP:0008772	2022-01-16	0.0688971	0.184562	0	0	15.0727	40.3217	CTNNA3
abnormal tendon morphology MP:0005503	2022-01-16	0.0688971	0.184562	0	0	15.0727	40.3217	FBN1
abnormal thermal nociception MP:0002733	2022-01-16	0.0688971	0.184562	0	0	15.0727	40.3217	CDH8
intraventricular hemorrhage MP:0001917	2022-01-16	0.0688971	0.184562	0	0	15.0727	40.3217	ULK4
abnormal neuron morphology MP:0002882	1997-02-01	0.0694861	0.185526	0	0	4.79516	12.7869	PLXNC1;CTNNA2
short tibia MP:0002764	3/214	0.0703388	0.187184	0	0	3.25692	8.64526	CDC42;NRXN1;FBN1
increased susceptibility to pharmacologically induced seizures MP:0002906	1998-02-01	0.0707346	0.187595	0	0	4.74497	12.5686	LGI1;FZD9
audiogenic seizures MP:0001496	2022-01-17	0.0730438	0.187595	0	0	14.13	36.9738	LGI1
thick dermal layer MP:0001245	2022-01-17	0.0730438	0.187595	0	0	14.13	36.9738	FBN1
decreased memory T cell number MP:0008050	2022-01-17	0.0730438	0.187595	0	0	14.13	36.9738	CORO1A
dilated respiratory conducting tubes MP:0010856	2022-01-17	0.0730438	0.187595	0	0	14.13	36.9738	ITGA8
abnormal pulmonary elastic fiber morphology MP:0003209	2022-01-17	0.0730438	0.187595	0	0	14.13	36.9738	ITGA8
increased lung compliance MP:0010895	2022-01-17	0.0730438	0.187595	0	0	14.13	36.9738	FBN1
increased mortality induced by ionizing radiation MP:0003992	2022-01-17	0.0730438	0.187595	0	0	14.13	36.9738	JAM2
increased thymocyte number MP:0000714	2022-01-17	0.0730438	0.187595	0	0	14.13	36.9738	CORO1A
megacephaly MP:0000434	2022-01-17	0.0730438	0.187595	0	0	14.13	36.9738	LAMA5
akinesia MP:0002690	2022-01-17	0.0730438	0.187595	0	0	14.13	36.9738	LGI1
abnormal pulmonary alveolus morphology MP:0002270	2/101	0.0745239	0.190791	0	0	4.60049	11.9458	CAV2;FBN1
increased bone mineral content MP:0010123	3/220	0.0750455	0.19152	0	0	3.1659	8.1986	CNTN6;PCDH15;BVES
brachyphalangia MP:0002543	2022-01-18	0.0771722	0.192099	0	0	13.2981	34.066	FBN1
decreased aggression towards mice MP:0003863	2022-01-18	0.0771722	0.192099	0	0	13.2981	34.066	NLGN1
abnormal glomerular mesangium morphology MP:0011339	2022-01-18	0.0771722	0.192099	0	0	13.2981	34.066	MYO9A
decreased spleen germinal center size MP:0008484	2022-01-18	0.0771722	0.192099	0	0	13.2981	34.066	CXCL13
impaired leukocyte tethering or rolling MP:0020332	2022-01-18	0.0771722	0.192099	0	0	13.2981	34.066	ITGB7
abnormal pulmonary alveolus wall morphology MP:0010903	2022-01-18	0.0771722	0.192099	0	0	13.2981	34.066	FBN1
lowered ear position MP:0000024	2022-01-18	0.0771722	0.192099	0	0	13.2981	34.066	LAMA5
absent linear vestibular evoked potential MP:0004813	2022-01-18	0.0771722	0.192099	0	0	13.2981	34.066	PCDH15
retinal degeneration MP:0001326	2/106	0.0809803	0.192928	0	0	4.37821	11.0048	BSG;NPHP1
abnormal basement membrane morphology MP:0004272	2022-01-19	0.0812825	0.192928	0	0	12.5587	31.5202	CAV2
retroesophageal right subclavian artery MP:0004160	2022-01-19	0.0812825	0.192928	0	0	12.5587	31.5202	MYO9A
abnormal dopamine level MP:0001905	2022-01-19	0.0812825	0.192928	0	0	12.5587	31.5202	APBA1
decreased forebrain size MP:0012138	2022-01-19	0.0812825	0.192928	0	0	12.5587	31.5202	AKAP13
decreased tumor incidence MP:0002052	2022-01-19	0.0812825	0.192928	0	0	12.5587	31.5202	AGGF1
abnormal inner hair cell stereociliary bundle morphology MP:0004532	2022-01-19	0.0812825	0.192928	0	0	12.5587	31.5202	PCDH15
dilated brain ventricles MP:0012676	2022-01-19	0.0812825	0.192928	0	0	12.5587	31.5202	ULK4
dystonia MP:0005323	2022-01-19	0.0812825	0.192928	0	0	12.5587	31.5202	PCDH15
abnormal mitral valve morphology MP:0000286	2022-01-19	0.0812825	0.192928	0	0	12.5587	31.5202	FBN1
abnormal third ventricle morphology MP:0000826	2022-01-19	0.0812825	0.192928	0	0	12.5587	31.5202	MYO9A
abnormal thymocyte activation MP:0003850	2022-01-19	0.0812825	0.192928	0	0	12.5587	31.5202	CORO1A
increased skeletal muscle fiber size MP:0009399	2022-01-19	0.0812825	0.192928	0	0	12.5587	31.5202	CAV2
increased splenocyte number MP:0009338	2022-01-19	0.0812825	0.192928	0	0	12.5587	31.5202	BSG
nuclear cataract MP:0010254	2022-01-19	0.0812825	0.192928	0	0	12.5587	31.5202	NRCAM
thin retinal outer nuclear layer MP:0008515	2/107	0.0822919	0.192928	0	0	4.33629	10.8298	BSG;NPHP1
impaired balance MP:0001525	2/107	0.0822919	0.192928	0	0	4.33629	10.8298	GRID2;PCDH15
abnormal renal glomerulus morphology MP:0005325	2/108	0.0836101	0.192928	0	0	4.29516	10.6588	BSG;MYO9A
enlarged lymph nodes MP:0000702	3/232	0.0848662	0.192928	0	0	2.99817	7.39553	AKAP13;FZD9;CORO1A
cerebellum hypoplasia MP:0000851	2022-01-20	0.0853747	0.192928	0	0	11.8971	29.2753	CTNNA2
abnormal behavioral response to xenobiotic MP:0009745	2022-01-20	0.0853747	0.192928	0	0	11.8971	29.2753	DISC1
small lymph nodes MP:0002217	2022-01-20	0.0853747	0.192928	0	0	11.8971	29.2753	CORO1A
abnormal gallbladder morphology MP:0005084	2022-01-20	0.0853747	0.192928	0	0	11.8971	29.2753	AKAP13
decreased placental labyrinth size MP:0011521	2022-01-20	0.0853747	0.192928	0	0	11.8971	29.2753	LAMA5
decreased skin tensile strength MP:0003089	2022-01-20	0.0853747	0.192928	0	0	11.8971	29.2753	COL5A1
abnormal intersomitic vessel morphology MP:0012253	2022-01-20	0.0853747	0.192928	0	0	11.8971	29.2753	SEMA3E
abnormal orientation of outer hair cell stereociliary bundles MP:0004491	2022-01-20	0.0853747	0.192928	0	0	11.8971	29.2753	PCDH15
impaired olfaction MP:0008544	2022-01-20	0.0853747	0.192928	0	0	11.8971	29.2753	NLGN3
increased B cell apoptosis MP:0008782	2022-01-20	0.0853747	0.192928	0	0	11.8971	29.2753	CXCL12
increased interleukin-13 secretion MP:0008672	2022-01-20	0.0853747	0.192928	0	0	11.8971	29.2753	FBN1
abnormal thoracic cage shape MP:0010099	2022-01-20	0.0853747	0.192928	0	0	11.8971	29.2753	TM9SF4
increased serotonin level MP:0010069	2022-01-20	0.0853747	0.192928	0	0	11.8971	29.2753	ARHGEF10
jerky movement MP:0005424	2022-01-20	0.0853747	0.192928	0	0	11.8971	29.2753	GRID2
bidirectional circling MP:0001395	2022-01-21	0.0894488	0.195051	0	0	11.3017	27.2833	PCDH15
abnormal cerebellar cortex morphology MP:0004097	2022-01-21	0.0894488	0.195051	0	0	11.3017	27.2833	GRID2
abnormal cochlear sensory epithelium morphology MP:0003308	2022-01-21	0.0894488	0.195051	0	0	11.3017	27.2833	PCDH15
small stomach MP:0002691	2022-01-21	0.0894488	0.195051	0	0	11.3017	27.2833	ULK4
abnormal enamel morphology MP:0002576	2022-01-21	0.0894488	0.195051	0	0	11.3017	27.2833	TNN
decreased serotonin level MP:0010070	2022-01-21	0.0894488	0.195051	0	0	11.3017	27.2833	DISC1
abnormal heart right ventricle morphology MP:0003920	2022-01-21	0.0894488	0.195051	0	0	11.3017	27.2833	FBN1
abnormal hematopoietic system physiology MP:0001545	2022-01-21	0.0894488	0.195051	0	0	11.3017	27.2833	CXCL12
environmentally induced seizures MP:0009358	2022-01-21	0.0894488	0.195051	0	0	11.3017	27.2833	LGI1
abnormal physiological neovascularization MP:0003710	2022-01-21	0.0894488	0.195051	0	0	11.3017	27.2833	CXCL12
abnormal spermiation MP:0004182	2022-01-21	0.0894488	0.195051	0	0	11.3017	27.2833	NPHP1
abnormal spike wave discharge MP:0008840	2022-01-21	0.0894488	0.195051	0	0	11.3017	27.2833	LGI1
increased susceptibility to type IV hypersensitivity reaction MP:0005617	2022-01-21	0.0894488	0.195051	0	0	11.3017	27.2833	FBN1
increased renal glomerulus basement membrane thickness MP:0011409	2022-01-22	0.093505	0.202261	0	0	10.763	25.5055	MYO9A
abnormal tracheal cartilage morphology MP:0003120	2022-01-22	0.093505	0.202261	0	0	10.763	25.5055	FBN1
absent startle reflex MP:0006359	2022-01-22	0.093505	0.202261	0	0	10.763	25.5055	PCDH15
limb grasping MP:0001513	3/245	0.0960911	0.203908	0	0	2.83524	6.64143	GRID2;NRCAM;CTNNA2
decreased bone mineral density MP:0000063	4/391	0.0968895	0.203908	0	0	2.3741	5.54158	COL16A1;FZD9;PKP4;FBN1
coloboma MP:0005262	2022-01-23	0.0975434	0.203908	0	0	10.2732	23.9105	PHACTR4
short photoreceptor inner segment MP:0008582	2022-01-23	0.0975434	0.203908	0	0	10.2732	23.9105	USH2A
decreased cochlear outer hair cell number MP:0004402	2022-01-23	0.0975434	0.203908	0	0	10.2732	23.9105	USH2A
tonic seizures MP:0002826	2022-01-23	0.0975434	0.203908	0	0	10.2732	23.9105	LGI1
vascular ring MP:0010466	2022-01-23	0.0975434	0.203908	0	0	10.2732	23.9105	LAMA5
decreased Peyer's patch number MP:0008133	2022-01-23	0.0975434	0.203908	0	0	10.2732	23.9105	CXCL13
abnormal glomerular capillary morphology MP:0011320	2022-01-23	0.0975434	0.203908	0	0	10.2732	23.9105	LAMA5
enlarged third ventricle MP:0008536	2022-01-23	0.0975434	0.203908	0	0	10.2732	23.9105	MYO9A
abnormal pulmonary artery morphology MP:0000484	2022-01-23	0.0975434	0.203908	0	0	10.2732	23.9105	LAMA5
abnormal sensory capabilities/reflexes/nociception MP:0002067	2022-01-23	0.0975434	0.203908	0	0	10.2732	23.9105	GRID2
increased T cell apoptosis MP:0006413	2022-01-23	0.0975434	0.203908	0	0	10.2732	23.9105	CORO1A
postnatal lethality, complete penetrance MP:0011085	4/394	0.0989437	0.204901	0	0	2.35548	5.44869	ROBO2;LGI1;FAT1;FBN1
seizures MP:0002064	2/120	0.0999122	0.204901	0	0	3.85603	8.88222	LGI1;MYO9A
decreased exploration in new environment MP:0001417	3/251	0.101468	0.204901	0	0	2.7658	6.32819	RTN4R;GRID2;DISC1
abnormal cerebellar granule cell morphology MP:0004098	2022-01-24	0.101564	0.204901	0	0	9.82609	22.4729	LGI1
abnormal cerebral cortex pyramidal cell morphology MP:0009969	2022-01-24	0.101564	0.204901	0	0	9.82609	22.4729	CNTN6
thin cerebellar molecular layer MP:0000890	2022-01-24	0.101564	0.204901	0	0	9.82609	22.4729	GRID2
decreased metastatic potential MP:0001273	2022-01-24	0.101564	0.204901	0	0	9.82609	22.4729	RHOJ
abnormal lung saccule morphology MP:0010825	2022-01-24	0.101564	0.204901	0	0	9.82609	22.4729	ITGA8
abnormal Mullerian duct morphology MP:0003826	2022-01-24	0.101564	0.204901	0	0	9.82609	22.4729	MYO9A
abnormal Peyer's patch morphology MP:0000696	2022-01-24	0.101564	0.204901	0	0	9.82609	22.4729	CXCL13
abnormal sperm motility MP:0002674	2022-01-24	0.101564	0.204901	0	0	9.82609	22.4729	GRID2
increased mesangial cell number MP:0011427	2022-01-24	0.101564	0.204901	0	0	9.82609	22.4729	BSG
abnormal vestibular saccule morphology MP:0006089	2022-01-24	0.101564	0.204901	0	0	9.82609	22.4729	PCDH15
muscle spasm MP:0000743	2022-01-24	0.101564	0.204901	0	0	9.82609	22.4729	GRID2
abnormal kidney morphology MP:0002135	4/401	0.103816	0.207794	0	0	2.31311	5.23952	ROBO2;ITGA8;PLXNC1;DISC1
small liver MP:0000601	2/123	0.104118	0.207794	0	0	3.75986	8.50567	AKAP13;BSG
abnormal bone structure MP:0003795	3/254	0.104201	0.207794	0	0	2.73233	6.17898	NRXN1;FZD9;PKP4
aphakia MP:0003078	2022-01-25	0.105567	0.207794	0	0	9.41619	21.1715	FAT1
retinal cone cell degeneration MP:0008444	2022-01-25	0.105567	0.207794	0	0	9.41619	21.1715	USH2A
decreased fibroblast cell migration MP:0011708	2022-01-25	0.105567	0.207794	0	0	9.41619	21.1715	RAPGEF1
decreased splenocyte number MP:0009339	2022-01-25	0.105567	0.207794	0	0	9.41619	21.1715	AKAP13
abnormal hippocampus CA1 region morphology MP:0008263	2022-01-25	0.105567	0.207794	0	0	9.41619	21.1715	TNR
abnormal myogenesis MP:0000729	2022-01-25	0.105567	0.207794	0	0	9.41619	21.1715	TRIO
increased coping response MP:0003063	2022-01-25	0.105567	0.207794	0	0	9.41619	21.1715	ARHGEF10
hemorrhage MP:0001914	3/256	0.106039	0.208217	0	0	2.71045	6.08211	ROBO2;RAPGEF1;FBN1
decreased circulating cholesterol level MP:0005179	3/258	0.10789	0.210493	0	0	2.68892	5.98726	ROBO2;ARVCF;NRXN1
decreased body fat mass MP:0014143	2022-01-26	0.109552	0.210493	0	0	9.03909	19.9887	FBN1
abnormal cochlear ganglion morphology MP:0002855	2022-01-26	0.109552	0.210493	0	0	9.03909	19.9887	PCDH15
abnormal cochlear outer hair cell morphology MP:0004399	2022-01-26	0.109552	0.210493	0	0	9.03909	19.9887	PCDH15
diaphragmatic hernia MP:0003924	2022-01-26	0.109552	0.210493	0	0	9.03909	19.9887	FBN1
ectopic Purkinje cell MP:0000885	2022-01-26	0.109552	0.210493	0	0	9.03909	19.9887	CTNNA2
abnormal response to social novelty MP:0020395	2022-01-26	0.109552	0.210493	0	0	9.03909	19.9887	ARHGEF10
increased plasma cell number MP:0008097	2022-01-26	0.109552	0.210493	0	0	9.03909	19.9887	FBN1
left pulmonary isomerism MP:0003178	2022-01-26	0.109552	0.210493	0	0	9.03909	19.9887	LAMA5
decreased brain size MP:0000774	2/127	0.1098	0.210493	0	0	3.6388	8.03848	NLGN3;DISC1
decreased bone ossification MP:0020040	2022-01-27	0.11352	0.211607	0	0	8.691	18.9097	FZD9
decreased bone resorption MP:0004993	2022-01-27	0.11352	0.211607	0	0	8.691	18.9097	FARP2
abnormal cochlear hair cell stereociliary bundle morphology MP:0004521	2022-01-27	0.11352	0.211607	0	0	8.691	18.9097	PCDH15
small superior cervical ganglion MP:0001015	2022-01-27	0.11352	0.211607	0	0	8.691	18.9097	MYO9A
abnormal hematopoietic system morphology/development MP:0002396	2022-01-27	0.11352	0.211607	0	0	8.691	18.9097	CXCL12
abnormal hippocampus pyramidal cell layer MP:0008284	2022-01-27	0.11352	0.211607	0	0	8.691	18.9097	TNR
enhanced coordination MP:0003858	2022-01-27	0.11352	0.211607	0	0	8.691	18.9097	NLGN3
abnormal motor neuron innervation pattern MP:0000940	2022-01-27	0.11352	0.211607	0	0	8.691	18.9097	SEMA3E
increased B-1 B cell number MP:0004977	2022-01-27	0.11352	0.211607	0	0	8.691	18.9097	CXCL13
abnormal respiration MP:0001943	2022-01-27	0.11352	0.211607	0	0	8.691	18.9097	FBN1
increased kidney apoptosis MP:0011368	2022-01-27	0.11352	0.211607	0	0	8.691	18.9097	LAMA5
abnormal Wolffian duct morphology MP:0003827	2022-01-27	0.11352	0.211607	0	0	8.691	18.9097	MYO9A
embryonic lethality between implantation and somite formation, complete penetrance MP:0011096	3/266	0.11542	0.214038	0	0	2.60607	5.62696	CDC42;RAPGEF1;FBN1
increased startle reflex MP:0001488	2/132	0.117015	0.214038	0	0	3.49797	7.50474	CTNNA2;DISC1
abnormal uterus morphology MP:0001120	2/132	0.117015	0.214038	0	0	3.49797	7.50474	CXCL12;NPHP1
abnormal bone marrow cell physiology MP:0009278	2022-01-28	0.11747	0.214038	0	0	8.36869	17.9222	CXCL12
abnormal brain interneuron morphology MP:0004101	2022-01-28	0.11747	0.214038	0	0	8.36869	17.9222	ROBO2
abnormal cerebellar Purkinje cell layer MP:0000875	2022-01-28	0.11747	0.214038	0	0	8.36869	17.9222	GRID2
abnormal cerebellum development MP:0000854	2022-01-28	0.11747	0.214038	0	0	8.36869	17.9222	GRID2
decreased pulmonary respiratory rate MP:0005574	2022-01-28	0.11747	0.214038	0	0	8.36869	17.9222	NRXN1
hypoxia MP:0005039	2022-01-28	0.11747	0.214038	0	0	8.36869	17.9222	GRID2
abnormal vascular endothelial cell physiology MP:0004003	2022-01-28	0.11747	0.214038	0	0	8.36869	17.9222	AGGF1
abnormal bone trabecula morphology MP:0010867	2022-01-29	0.121403	0.217093	0	0	8.0694	17.0155	FARP2
decreased bone strength MP:0004991	2022-01-29	0.121403	0.217093	0	0	8.0694	17.0155	FZD9
disorganized embryonic tissue MP:0003988	2022-01-29	0.121403	0.217093	0	0	8.0694	17.0155	CDC42
emphysema MP:0001958	2022-01-29	0.121403	0.217093	0	0	8.0694	17.0155	FBN1
enhanced contextual conditioning behavior MP:0009453	2022-01-29	0.121403	0.217093	0	0	8.0694	17.0155	DISC1
eye hemorrhage MP:0006203	2022-01-29	0.121403	0.217093	0	0	8.0694	17.0155	DISC1
abnormal proerythroblast morphology MP:0002416	2022-01-29	0.121403	0.217093	0	0	8.0694	17.0155	CXCL12
increased susceptibility to otitis media MP:0001850	2022-01-29	0.121403	0.217093	0	0	8.0694	17.0155	ULK4
anophthalmia MP:0001293	2/136	0.122871	0.217093	0	0	3.39286	7.11354	LAMA5;FAT1
tremors MP:0000745	3/274	0.123144	0.217093	0	0	2.5281	5.29487	GRID2;ITGA2;NRXN1
abnormal lymph node morphology MP:0002339	2/137	0.124346	0.217093	0	0	3.36756	7.0203	AKAP13;FZD9
aphagia MP:0001438	2022-01-30	0.125318	0.217093	0	0	7.79075	16.1806	LGI1
podocyte foot process effacement MP:0008140	2022-01-30	0.125318	0.217093	0	0	7.79075	16.1806	MYO9A
colitis MP:0002816	2022-01-30	0.125318	0.217093	0	0	7.79075	16.1806	ITGB7
abnormal emotion/affect behavior MP:0002572	2022-01-30	0.125318	0.217093	0	0	7.79075	16.1806	NLGN2
abnormal hematopoietic stem cell physiology MP:0010763	2022-01-30	0.125318	0.217093	0	0	7.79075	16.1806	JAM2
dilated third ventricle MP:0000827	2022-01-30	0.125318	0.217093	0	0	7.79075	16.1806	ULK4
disorganized photoreceptor outer segment MP:0008586	2022-01-30	0.125318	0.217093	0	0	7.79075	16.1806	BSG
abnormal outer hair cell stereociliary bundle morphology MP:0004527	2022-01-30	0.125318	0.217093	0	0	7.79075	16.1806	PCDH15
abnormal postnatal growth/weight/body size MP:0002089	2022-01-30	0.125318	0.217093	0	0	7.79075	16.1806	FBN1
abnormal skeleton physiology MP:0001533	2022-01-30	0.125318	0.217093	0	0	7.79075	16.1806	FZD9
abnormal vertebral body morphology MP:0000141	2022-01-30	0.125318	0.217093	0	0	7.79075	16.1806	FZD9
liver hemorrhage MP:0003888	2022-01-30	0.125318	0.217093	0	0	7.79075	16.1806	CXCL12
hydrocephaly MP:0001891	2/138	0.125826	0.217507	0	0	3.34263	6.92879	ULK4;MYO9A
decreased grip strength MP:0010053	4/434	0.128216	0.219613	0	0	2.13198	4.37917	NLGN3;COL16A1;NRXN1;NRCAM
decreased energy expenditure MP:0004890	2022-01-31	0.129216	0.219613	0	0	7.53068	15.4098	FBN1
decreased vocalization MP:0020351	2022-01-31	0.129216	0.219613	0	0	7.53068	15.4098	NLGN3
abnormal intestinal goblet cell morphology MP:0003449	2022-01-31	0.129216	0.219613	0	0	7.53068	15.4098	LAMA5
impaired passive avoidance behavior MP:0004000	2022-01-31	0.129216	0.219613	0	0	7.53068	15.4098	DISC1
abnormal podocyte morphology MP:0005326	2022-01-31	0.129216	0.219613	0	0	7.53068	15.4098	LAMA5
increased dopamine level MP:0001906	2022-01-31	0.129216	0.219613	0	0	7.53068	15.4098	ARHGEF10
abnormal trigeminal nerve morphology MP:0001065	2022-01-31	0.129216	0.219613	0	0	7.53068	15.4098	PLXNA3
decreased common myeloid progenitor cell number MP:0008813	1932-01-01	0.133097	0.224324	0	0	7.28739	14.6963	CXCL12
increased autoantibody level MP:0003725	1932-01-01	0.133097	0.224324	0	0	7.28739	14.6963	FBN1
abnormal skin physiology MP:0005501	1932-01-01	0.133097	0.224324	0	0	7.28739	14.6963	FBN1
absent distortion product otoacoustic emissions MP:0004737	1932-01-01	0.133097	0.224324	0	0	7.28739	14.6963	PCDH15
enlarged spleen MP:0000691	4/444	0.136052	0.227518	0	0	2.08246	4.15393	AKAP13;TNXB;FZD9;CORO1A
abnormal motor capabilities/coordination/movement MP:0002066	2/145	0.1363	0.227518	0	0	3.17788	6.33319	EPS8;GRID2
abnormal cochlear hair cell morphology MP:0002622	1933-01-01	0.136961	0.227518	0	0	7.0593	14.0343	PCDH15
wavy neural tube MP:0000930	1933-01-01	0.136961	0.227518	0	0	7.0593	14.0343	PHACTR4
head tossing MP:0005307	1933-01-01	0.136961	0.227518	0	0	7.0593	14.0343	PCDH15
interrupted aortic arch MP:0004157	1933-01-01	0.136961	0.227518	0	0	7.0593	14.0343	LAMA5
overexpanded pulmonary alveoli MP:0001183	1933-01-01	0.136961	0.227518	0	0	7.0593	14.0343	FBN1
small spleen MP:0000692	2/147	0.139327	0.228742	0	0	3.13373	6.17636	AKAP13;PLXNC1
abnormal bone remodeling MP:0002998	1934-01-01	0.140808	0.228742	0	0	6.84504	13.4187	FBN1
abnormal cerebellar foliation MP:0000857	1934-01-01	0.140808	0.228742	0	0	6.84504	13.4187	GRID2
subcutaneous edema MP:0013848	1934-01-01	0.140808	0.228742	0	0	6.84504	13.4187	MYO9A
thick skin MP:0001200	1934-01-01	0.140808	0.228742	0	0	6.84504	13.4187	FBN1
abnormal hair cycle MP:0000427	1934-01-01	0.140808	0.228742	0	0	6.84504	13.4187	FARP2
decreased skeletal muscle fiber size MP:0009400	1934-01-01	0.140808	0.228742	0	0	6.84504	13.4187	ARHGAP26
abnormal interleukin secretion MP:0008568	1934-01-01	0.140808	0.228742	0	0	6.84504	13.4187	FBN1
abnormal locomotor coordination MP:0003312	1934-01-01	0.140808	0.228742	0	0	6.84504	13.4187	GRID2
abnormal nest building behavior MP:0001447	1934-01-01	0.140808	0.228742	0	0	6.84504	13.4187	NRXN1
increased stereotypic behavior MP:0001409	1934-01-01	0.140808	0.228742	0	0	6.84504	13.4187	NLGN3
increased spleen weight MP:0004952	2/149	0.14237	0.230816	0	0	3.09078	6.02494	BSG;CORO1A
blood in lymph vessels MP:0013971	1935-01-01	0.144638	0.232628	0	0	6.64338	12.8451	MYO9A
dilated heart atrium MP:0003140	1935-01-01	0.144638	0.232628	0	0	6.64338	12.8451	FBN1
abnormal retinal photoreceptor layer morphology MP:0003728	1935-01-01	0.144638	0.232628	0	0	6.64338	12.8451	USH2A
abnormal spleen red pulp morphology MP:0002356	1935-01-01	0.144638	0.232628	0	0	6.64338	12.8451	FZD9
increased fasting circulating glucose level MP:0013279	2/151	0.145427	0.233433	0	0	3.04899	5.87869	LAMA5;NRCAM
abnormal eye morphology MP:0002092	3/298	0.147388	0.235023	0	0	2.31959	4.44129	AKAP13;SCIN;NAV3
behavioral despair MP:0002573	1936-01-01	0.148451	0.235023	0	0	6.45325	12.3096	DISC1
abnormal cerebellar molecular layer MP:0000889	1936-01-01	0.148451	0.235023	0	0	6.45325	12.3096	GRID2
abnormal choroid plexus morphology MP:0000820	1936-01-01	0.148451	0.235023	0	0	6.45325	12.3096	ULK4
decreased corpus callosum size MP:0000781	1936-01-01	0.148451	0.235023	0	0	6.45325	12.3096	ULK4
impaired synaptic plasticity MP:0001900	1936-01-01	0.148451	0.235023	0	0	6.45325	12.3096	NLGN3
abnormal synaptic vesicle number MP:0004792	1936-01-01	0.148451	0.235023	0	0	6.45325	12.3096	TNR
decreased body size MP:0001265	6/805	0.148968	0.235382	0	0	1.72915	3.29234	LGI1;LAMA5;GRID2;ULK4;PCDH15;DISC1
decreased CD4-positive, alpha beta T cell number MP:0008075	2/154	0.150038	0.23661	0	0	2.98835	5.66851	ITGB7;CORO1A
decreased circulating HDL cholesterol level MP:0000186	2/155	0.151582	0.237776	0	0	2.96867	5.60079	ARVCF;NRXN1
increased mean corpuscular volume MP:0002590	2/155	0.151582	0.237776	0	0	2.96867	5.60079	ITGA2;CLSTN1
abnormal branching of the mammary ductal tree MP:0000662	1937-01-01	0.152247	0.237776	0	0	6.27367	11.8086	ITGA2
abnormal diaphragm morphology MP:0002279	1937-01-01	0.152247	0.237776	0	0	6.27367	11.8086	FBN1
abnormal retinal photoreceptor morphology MP:0001004	1937-01-01	0.152247	0.237776	0	0	6.27367	11.8086	USH2A
abnormal liver morphology MP:0000598	3/306	0.155796	0.241205	0	0	2.25743	4.19702	AKAP13;BSG;EMB
abnormal autophagy MP:0008260	1938-01-01	0.156027	0.241205	0	0	6.10381	11.3392	GRID2
reduced long term depression MP:0001475	1938-01-01	0.156027	0.241205	0	0	6.10381	11.3392	GRID2
short radius MP:0004355	1938-01-01	0.156027	0.241205	0	0	6.10381	11.3392	FBN1
expanded mesangial matrix MP:0011353	1938-01-01	0.156027	0.241205	0	0	6.10381	11.3392	BSG
decreased circulating serum albumin level MP:0005419	2/158	0.156231	0.241205	0	0	2.91114	5.40429	CDC42;CNTN6
abnormal cartilage morphology MP:0000163	1939-01-01	0.159789	0.245293	0	0	5.94288	10.8986	FBN1
impaired exercise endurance MP:0012106	1939-01-01	0.159789	0.245293	0	0	5.94288	10.8986	CAV2
impaired lung alveolus development MP:0006027	1939-01-01	0.159789	0.245293	0	0	5.94288	10.8986	FBN1
abnormal freezing behavior MP:0020420	1940-01-01	0.163536	0.249153	0	0	5.79021	10.4845	ROBO2
heart right ventricle hypertrophy MP:0000276	1940-01-01	0.163536	0.249153	0	0	5.79021	10.4845	FBN1
holoprosencephaly MP:0005157	1940-01-01	0.163536	0.249153	0	0	5.79021	10.4845	FAT1
impaired macrophage phagocytosis MP:0001798	1940-01-01	0.163536	0.249153	0	0	5.79021	10.4845	CORO1A
abnormal mammary gland development MP:0000628	1941-01-01	0.167265	0.253404	0	0	5.64517	10.0945	NRG3
hemopericardium MP:0005244	1941-01-01	0.167265	0.253404	0	0	5.64517	10.0945	FBN1
increased bone marrow cell number MP:0000321	1941-01-01	0.167265	0.253404	0	0	5.64517	10.0945	JAM2
postnatal lethality MP:0002082	2/166	0.168761	0.255192	0	0	2.76801	4.92505	GRID2;MYO9A
decreased bone mineralization MP:0020137	1942-01-01	0.170979	0.255206	0	0	5.50721	9.72692	FZD9
abnormal cerebellum external granule cell layer morphology MP:0000872	1942-01-01	0.170979	0.255206	0	0	5.50721	9.72692	LGI1
thymus atrophy MP:0003644	1942-01-01	0.170979	0.255206	0	0	5.50721	9.72692	FZD9
decreased trabecular bone volume MP:0010879	1942-01-01	0.170979	0.255206	0	0	5.50721	9.72692	FZD9
hepatic necrosis MP:0001654	1942-01-01	0.170979	0.255206	0	0	5.50721	9.72692	CXCL12
abnormal response to injury MP:0005164	1942-01-01	0.170979	0.255206	0	0	5.50721	9.72692	GRID2
increased vascular permeability MP:0003070	1942-01-01	0.170979	0.255206	0	0	5.50721	9.72692	AGGF1
short ulna MP:0004359	1943-01-01	0.174675	0.257869	0	0	5.37581	9.37985	FBN1
abnormal immune system morphology MP:0000685	1943-01-01	0.174675	0.257869	0	0	5.37581	9.37985	ITGB7
dilated heart right ventricle MP:0002754	1943-01-01	0.174675	0.257869	0	0	5.37581	9.37985	FBN1
abnormal organ of Corti morphology MP:0000042	1943-01-01	0.174675	0.257869	0	0	5.37581	9.37985	PCDH15
increased bone trabecula number MP:0010868	1943-01-01	0.174675	0.257869	0	0	5.37581	9.37985	FARP2
kidney failure MP:0003606	1943-01-01	0.174675	0.257869	0	0	5.37581	9.37985	LAMA5
renal interstitial fibrosis MP:0003215	1944-01-01	0.178356	0.260922	0	0	5.25053	9.05177	LAMA5
single kidney MP:0003604	1944-01-01	0.178356	0.260922	0	0	5.25053	9.05177	ITGA8
abnormal distortion product otoacoustic emission MP:0004736	1944-01-01	0.178356	0.260922	0	0	5.25053	9.05177	USH2A
abnormal spatial reference memory MP:0008414	1944-01-01	0.178356	0.260922	0	0	5.25053	9.05177	NLGN1
abnormal stomach morphology MP:0000470	1944-01-01	0.178356	0.260922	0	0	5.25053	9.05177	ULK4
decreased anxiety-related response MP:0001364	2/174	0.181457	0.264846	0	0	2.6382	4.50272	ARHGEF10;DISC1
irregular heartbeat MP:0001636	1945-01-01	0.18202	0.264846	0	0	5.13094	8.74125	CTNNA3
lethality at weaning, complete penetrance MP:0011083	1945-01-01	0.18202	0.264846	0	0	5.13094	8.74125	GRID2
respiratory distress MP:0001954	2/176	0.184653	0.266796	0	0	2.60761	4.40497	BSG;FBN1
cardiac interstitial fibrosis MP:0005608	1946-01-01	0.185669	0.266796	0	0	5.01667	8.44702	AKAP13
decreased interleukin-2 secretion MP:0008688	1946-01-01	0.185669	0.266796	0	0	5.01667	8.44702	CORO1A
decreased osteoclast cell number MP:0004985	1946-01-01	0.185669	0.266796	0	0	5.01667	8.44702	FARP2
abnormal hindbrain morphology MP:0000841	1946-01-01	0.185669	0.266796	0	0	5.01667	8.44702	GRID2
abnormal midbrain morphology MP:0000897	1946-01-01	0.185669	0.266796	0	0	5.01667	8.44702	GRID2
abnormal sexual interaction MP:0002566	1946-01-01	0.185669	0.266796	0	0	5.01667	8.44702	GRID2
decreased fasting circulating glucose level MP:0013278	2/178	0.187858	0.268435	0	0	2.57772	4.31012	NRXN1;GPC4
increased exploration in new environment MP:0001415	2/178	0.187858	0.268435	0	0	2.57772	4.31012	NRG3;DISC1
cochlear hair cell degeneration MP:0004362	1947-01-01	0.189301	0.268435	0	0	4.90736	8.1679	PCDH15
right aortic arch MP:0004158	1947-01-01	0.189301	0.268435	0	0	4.90736	8.1679	LAMA5
decreased Purkinje cell number MP:0000880	1947-01-01	0.189301	0.268435	0	0	4.90736	8.1679	GRID2
fusion of vertebral arches MP:0004613	1947-01-01	0.189301	0.268435	0	0	4.90736	8.1679	MYO9A
abnormal sarcomere morphology MP:0004090	1947-01-01	0.189301	0.268435	0	0	4.90736	8.1679	AKAP13
increased bone mineral density MP:0000062	2/179	0.189464	0.268435	0	0	2.56302	4.26374	NLGN3;PCDH15
increased sensitivity to induced morbidity/mortality MP:0009763	2/181	0.192681	0.270485	0	0	2.53413	4.173	TNXB;CTNNA3
abnormal cardiovascular system morphology MP:0002127	1948-01-01	0.192917	0.270485	0	0	4.80271	7.90284	FBN1
abnormal intestinal epithelium morphology MP:0000488	1948-01-01	0.192917	0.270485	0	0	4.80271	7.90284	LAMA5
increased anti-nuclear antigen antibody level MP:0004794	1948-01-01	0.192917	0.270485	0	0	4.80271	7.90284	FBN1
abnormal Purkinje cell dendrite morphology MP:0008572	1948-01-01	0.192917	0.270485	0	0	4.80271	7.90284	GRID2
myopathy MP:0000751	1948-01-01	0.192917	0.270485	0	0	4.80271	7.90284	OBSCN
vertebral transformation MP:0003036	1949-01-01	0.196517	0.274107	0	0	4.70241	7.65086	TM9SF4
delayed wound healing MP:0002908	1949-01-01	0.196517	0.274107	0	0	4.70241	7.65086	SORBS3
organ of Corti degeneration MP:0000043	1949-01-01	0.196517	0.274107	0	0	4.70241	7.65086	PCDH15
abnormal autopod morphology MP:0000572	1950-01-01	0.200101	0.277671	0	0	4.60622	7.41108	LAMA5
abnormal optic disk morphology MP:0008259	1950-01-01	0.200101	0.277671	0	0	4.60622	7.41108	PPFIA2
abnormal platelet physiology MP:0005464	1950-01-01	0.200101	0.277671	0	0	4.60622	7.41108	ITGA2
increased leukocyte cell number MP:0000218	2/186	0.200754	0.278099	0	0	2.46464	3.95741	FZD9;ARHGAP26
curly tail MP:0003051	1951-01-01	0.20367	0.280219	0	0	4.51386	7.18271	LAMA5
decreased platelet aggregation MP:0009549	1951-01-01	0.20367	0.280219	0	0	4.51386	7.18271	ITGA2
dilated cardiomyopathy MP:0002795	1951-01-01	0.20367	0.280219	0	0	4.51386	7.18271	CTNNA3
abnormal mandible morphology MP:0000458	1951-01-01	0.20367	0.280219	0	0	4.51386	7.18271	TNN
increased circulating triglyceride level MP:0001552	2/189	0.205618	0.282419	0	0	2.42473	3.83529	ARVCF;ITGA2
decreased hematopoietic stem cell number MP:0004810	1952-01-01	0.207223	0.282703	0	0	4.42513	6.96499	CXCL12
embryonic lethality, incomplete penetrance MP:0011102	1952-01-01	0.207223	0.282703	0	0	4.42513	6.96499	AGGF1
abnormal pelvic girdle bone morphology MP:0004509	1952-01-01	0.207223	0.282703	0	0	4.42513	6.96499	FBN1
abnormal urinary bladder morphology MP:0000538	1952-01-01	0.207223	0.282703	0	0	4.42513	6.96499	FBN1
persistent truncus arteriosis MP:0002633	1953-01-01	0.21076	0.285125	0	0	4.33982	6.75726	LAMA5
abnormal dendritic spine morphology MP:0009936	1953-01-01	0.21076	0.285125	0	0	4.33982	6.75726	CLSTN1
abnormal motor neuron morphology MP:0000937	1953-01-01	0.21076	0.285125	0	0	4.33982	6.75726	SEMA3E
impaired limb coordination MP:0001524	1953-01-01	0.21076	0.285125	0	0	4.33982	6.75726	GRID2
impaired spatial learning MP:0012307	1953-01-01	0.21076	0.285125	0	0	4.33982	6.75726	NLGN1
atrioventricular septal defect MP:0010412	1954-01-01	0.214281	0.287962	0	0	4.25772	6.55887	LAMA5
small lung MP:0003641	1954-01-01	0.214281	0.287962	0	0	4.25772	6.55887	LAMA5
abnormal innervation MP:0002184	1954-01-01	0.214281	0.287962	0	0	4.25772	6.55887	ROBO2
enlarged brain ventricles MP:0011380	1954-01-01	0.214281	0.287962	0	0	4.25772	6.55887	ULK4
cochlear inner hair cell degeneration MP:0004398	1955-01-01	0.217787	0.291223	0	0	4.17866	6.36928	PCDH15
short stride length MP:0001407	1955-01-01	0.217787	0.291223	0	0	4.17866	6.36928	GRID2
tonic-clonic seizures MP:0003997	1955-01-01	0.217787	0.291223	0	0	4.17866	6.36928	LGI1
increased grooming behavior MP:0001441	1956-01-01	0.221277	0.295402	0	0	4.10248	6.18793	NRXN1
increased or absent threshold for auditory brainstem response MP:0011967	2/200	0.223555	0.297585	0	0	2.28875	3.42877	GRID2;PCDH15
cochlear ganglion degeneration MP:0002857	1957-01-01	0.224752	0.297585	0	0	4.02902	6.01434	PCDH15
abnormal brain wave pattern MP:0004994	1957-01-01	0.224752	0.297585	0	0	4.02902	6.01434	LGI1
decreased b-wave amplitude MP:0012144	1957-01-01	0.224752	0.297585	0	0	4.02902	6.01434	BSG
abnormal olfactory bulb morphology MP:0000819	1957-01-01	0.224752	0.297585	0	0	4.02902	6.01434	TRIO
decreased kidney weight MP:0003918	1958-01-01	0.228212	0.299714	0	0	3.95813	5.84806	TNR
decreased susceptibility to bacterial infection MP:0002411	1958-01-01	0.228212	0.299714	0	0	3.95813	5.84806	CORO1A
enhanced long term potentiation MP:0003008	1958-01-01	0.228212	0.299714	0	0	3.95813	5.84806	CLSTN1
glomerulosclerosis MP:0005264	1958-01-01	0.228212	0.299714	0	0	3.95813	5.84806	MYO9A
abnormal snout morphology MP:0000443	1958-01-01	0.228212	0.299714	0	0	3.95813	5.84806	GPC4
exencephaly MP:0000914	2/204	0.230111	0.301717	0	0	2.24297	3.29537	LAMA5;PHACTR4
abnormal head morphology MP:0000432	1959-01-01	0.231657	0.302763	0	0	3.88969	5.68868	LAMA5
impaired fertilization MP:0000242	1959-01-01	0.231657	0.302763	0	0	3.88969	5.68868	GRID2
neurodegeneration MP:0002229	1960-01-01	0.235086	0.306749	0	0	3.82357	5.53579	LGI1
abnormal embryonic neuroepithelium morphology MP:0004261	1961-01-01	0.2385	0.309209	0	0	3.75966	5.38904	RAPGEF1
abnormal hair follicle morphology MP:0000377	1961-01-01	0.2385	0.309209	0	0	3.75966	5.38904	TM9SF4
abnormal mitochondrial morphology MP:0006035	1961-01-01	0.2385	0.309209	0	0	3.75966	5.38904	GRID2
increased osteoclast cell number MP:0004984	1961-01-01	0.2385	0.309209	0	0	3.75966	5.38904	FARP2
abnormal response to novel object MP:0003461	1962-01-01	0.241899	0.312614	0	0	3.69784	5.2481	DISC1
increased eosinophil cell number MP:0005011	1962-01-01	0.241899	0.312614	0	0	3.69784	5.2481	FZD9
abnormal osteoclast physiology MP:0001541	1963-01-01	0.245283	0.315053	0	0	3.63801	5.11266	FARP2
increased circulating serum albumin level MP:0002965	1963-01-01	0.245283	0.315053	0	0	3.63801	5.11266	TM9SF4
intracranial hemorrhage MP:0001915	1963-01-01	0.245283	0.315053	0	0	3.63801	5.11266	AGGF1
decreased circulating glucose level MP:0005560	3/385	0.245344	0.315053	0	0	1.78336	2.50579	ARHGEF10;SCIN;ITGA8
syndactyly MP:0000564	1964-01-01	0.248652	0.31829	0	0	3.58009	4.98241	LAMA5
abnormal response to infection MP:0005025	1964-01-01	0.248652	0.31829	0	0	3.58009	4.98241	ITGB7
polycystic kidney MP:0008528	1965-01-01	0.252006	0.32106	0	0	3.52397	4.85709	LAMA5
abnormal inhibitory postsynaptic currents MP:0002945	1965-01-01	0.252006	0.32106	0	0	3.52397	4.85709	NLGN3
incomplete rostral neuropore closure MP:0000928	1965-01-01	0.252006	0.32106	0	0	3.52397	4.85709	LAMA5
domed cranium MP:0000440	1966-01-01	0.255346	0.324803	0	0	3.46958	4.73645	ULK4
pericardial effusion MP:0005312	1967-01-01	0.25867	0.326465	0	0	3.41684	4.62025	AKAP13
abnormal bone marrow cell morphology/development MP:0002398	1967-01-01	0.25867	0.326465	0	0	3.41684	4.62025	JAM2
abnormal contextual conditioning behavior MP:0001469	1967-01-01	0.25867	0.326465	0	0	3.41684	4.62025	CTNND2
gliosis MP:0002183	1967-01-01	0.25867	0.326465	0	0	3.41684	4.62025	LGI1
hindlimb paralysis MP:0000755	1967-01-01	0.25867	0.326465	0	0	3.41684	4.62025	GRID2
anemia MP:0001577	2/222	0.259741	0.327306	0	0	2.05758	2.77376	GPC4;DISC1
Purkinje cell degeneration MP:0000876	1968-01-01	0.26198	0.328592	0	0	3.36567	4.50827	GRID2
decreased compact bone thickness MP:0000135	1968-01-01	0.26198	0.328592	0	0	3.36567	4.50827	FZD9
abnormal T cell activation MP:0001828	1968-01-01	0.26198	0.328592	0	0	3.36567	4.50827	CORO1A
postnatal lethality, incomplete penetrance MP:0011086	4/587	0.265151	0.331697	0	0	1.56013	2.071	ULK4;BSG;ITGA8;AMOTL1
impaired swimming MP:0001522	1969-01-01	0.265276	0.331697	0	0	3.31601	4.4003	PCDH15
abnormal fertility/fecundity MP:0002161	1970-01-01	0.268557	0.334765	0	0	3.26779	4.29614	GRID2
increased circulating chloride level MP:0003019	1970-01-01	0.268557	0.334765	0	0	3.26779	4.29614	NRCAM
perimembraneous ventricular septal defect MP:0010418	1971-01-01	0.271823	0.336246	0	0	3.22094	4.19561	CXCL12
abnormal angiogenesis MP:0000260	1971-01-01	0.271823	0.336246	0	0	3.22094	4.19561	CXCL12
centrally nucleated skeletal muscle fibers MP:0009404	1971-01-01	0.271823	0.336246	0	0	3.22094	4.19561	OBSCN
decreased bone marrow cell number MP:0000333	1971-01-01	0.271823	0.336246	0	0	3.22094	4.19561	CXCL12
increased circulating total protein level MP:0005568	1971-01-01	0.271823	0.336246	0	0	3.22094	4.19561	TM9SF4
reduced male fertility MP:0001922	2/230	0.27294	0.337112	0	0	1.98457	2.57697	GRID2;CTNNA2
decreased interleukin-6 secretion MP:0008706	1972-01-01	0.275075	0.3382	0	0	3.17542	4.09855	CORO1A
abnormal intestine morphology MP:0000477	1972-01-01	0.275075	0.3382	0	0	3.17542	4.09855	LAMA5
increased kidney weight MP:0003917	1972-01-01	0.275075	0.3382	0	0	3.17542	4.09855	BSG
embryonic lethality during organogenesis, complete penetrance MP:0011098	4/600	0.277993	0.340113	0	0	1.52507	1.95233	AKAP13;COL5A1;RAPGEF1;FBN1
thin myocardium MP:0002652	1973-01-01	0.278312	0.340113	0	0	3.13116	4.00478	AKAP13
increased circulating phosphate level MP:0001566	1973-01-01	0.278312	0.340113	0	0	3.13116	4.00478	ARHGAP26
abnormal vascular development MP:0000259	1973-01-01	0.278312	0.340113	0	0	3.13116	4.00478	AGGF1
increased circulating cholesterol level MP:0005178	2/234	0.279539	0.341097	0	0	1.94996	2.48545	PLXNC1;TM9SF4
decreased monocyte cell number MP:0000223	1974-01-01	0.281536	0.3425	0	0	3.08811	3.91416	CORO1A
increased susceptibility to parasitic infection MP:0005027	1974-01-01	0.281536	0.3425	0	0	3.08811	3.91416	ITGB7
perinatal lethality, complete penetrance MP:0011089	2/237	0.284486	0.345365	0	0	1.92477	2.41958	ROBO2;TRIO
polyuria MP:0001762	1975-01-01	0.284745	0.345365	0	0	3.04622	3.82655	FBN1
embryonic lethality during organogenesis, incomplete penetrance MP:0011108	2/239	0.287782	0.348196	0	0	1.90834	2.37693	PHACTR4;FBN1
cochlear outer hair cell degeneration MP:0004404	1976-01-01	0.28794	0.348196	0	0	3.00545	3.7418	PCDH15
abnormal bone ossification MP:0008271	1977-01-01	0.29112	0.350471	0	0	2.96576	3.6598	FZD9
increased circulating bilirubin level MP:0005344	1977-01-01	0.29112	0.350471	0	0	2.96576	3.6598	ARHGEF10
abnormal skeletal muscle morphology MP:0000759	1977-01-01	0.29112	0.350471	0	0	2.96576	3.6598	TRIO
decreased subcutaneous adipose tissue amount MP:0008844	1978-01-01	0.294287	0.353232	0	0	2.9271	3.58042	FBN1
abnormal Purkinje cell morphology MP:0000877	1978-01-01	0.294287	0.353232	0	0	2.9271	3.58042	GRID2
thin cerebral cortex MP:0006254	1979-01-01	0.29744	0.35596	0	0	2.88942	3.50355	DISC1
abnormal skeleton development MP:0002113	1979-01-01	0.29744	0.35596	0	0	2.88942	3.50355	FZD9
abnormal cone electrophysiology MP:0004022	1980-01-01	0.300579	0.358127	0	0	2.8527	3.42908	BSG
abnormal posture MP:0001504	1980-01-01	0.300579	0.358127	0	0	2.8527	3.42908	GRID2
abnormal trophoblast layer morphology MP:0005031	1980-01-01	0.300579	0.358127	0	0	2.8527	3.42908	LAMA5
edema MP:0001785	2/249	0.304239	0.361954	0	0	1.83015	2.17777	ROBO2;RAPGEF1
increased circulating potassium level MP:0005627	1982-01-01	0.306815	0.364483	0	0	2.78199	3.28695	ARHGEF10
abnormal lung development MP:0001176	1983-01-01	0.309912	0.367085	0	0	2.74792	3.2191	FBN1
abnormal retinal pigment epithelium morphology MP:0005201	1983-01-01	0.309912	0.367085	0	0	2.74792	3.2191	PHACTR4
teratozoospermia MP:0005578	1984-01-01	0.312996	0.369116	0	0	2.71468	3.15328	NPHP1
abnormal somite development MP:0001688	1984-01-01	0.312996	0.369116	0	0	2.71468	3.15328	SEMA3E
abnormal suckling behavior MP:0001436	1984-01-01	0.312996	0.369116	0	0	2.71468	3.15328	GRID2
hunched posture MP:0001505	1985-01-01	0.316066	0.372194	0	0	2.68222	3.0894	FBN1
abnormal B cell physiology MP:0002459	1986-01-01	0.319122	0.373618	0	0	2.65053	3.02739	CXCL13
decreased length of long bones MP:0004686	1986-01-01	0.319122	0.373618	0	0	2.65053	3.02739	FBN1
abnormal placental labyrinth vasculature morphology MP:0008803	1986-01-01	0.319122	0.373618	0	0	2.65053	3.02739	LAMA5
absent gastric milk in neonates MP:0009546	1986-01-01	0.319122	0.373618	0	0	2.65053	3.02739	GRID2
neonatal lethality, incomplete penetrance MP:0011088	2/261	0.323899	0.378663	0	0	1.74429	1.96637	GRID2;CTNNA2
abnormal action potential MP:0005402	1988-01-01	0.325195	0.379081	0	0	2.58934	2.90869	GRID2
increased circulating aspartate transaminase level MP:0005343	1988-01-01	0.325195	0.379081	0	0	2.58934	2.90869	CDC42
decreased circulating alkaline phosphatase level MP:0002966	1989-01-01	0.328211	0.381498	0	0	2.55979	2.85186	NRXN1
abnormal limb morphology MP:0002109	1989-01-01	0.328211	0.381498	0	0	2.55979	2.85186	LAMA5
male infertility MP:0001925	3/455	0.330088	0.383129	0	0	1.50178	1.66456	GRID2;BSG;NPHP1
circling MP:0001394	1991-01-01	0.334203	0.386243	0	0	2.50265	2.74292	PCDH15
decreased tumor necrosis factor secretion MP:0008561	1991-01-01	0.334203	0.386243	0	0	2.50265	2.74292	CORO1A
increased red blood cell distribution width MP:0010067	1991-01-01	0.334203	0.386243	0	0	2.50265	2.74292	DISC1
cardiac fibrosis MP:0003141	1992-01-01	0.33718	0.38692	0	0	2.47502	2.6907	FBN1
decreased male germ cell number MP:0004901	1992-01-01	0.33718	0.38692	0	0	2.47502	2.6907	NPHP1
abnormal forebrain development MP:0003232	1992-01-01	0.33718	0.38692	0	0	2.47502	2.6907	FZD9
abnormal visceral yolk sac morphology MP:0001718	1992-01-01	0.33718	0.38692	0	0	2.47502	2.6907	COL5A1
lethargy MP:0005202	1992-01-01	0.33718	0.38692	0	0	2.47502	2.6907	GRID2
decreased IgG1 level MP:0008495	1993-01-01	0.340143	0.389216	0	0	2.448	2.6399	AKAP13
abnormal hippocampus morphology MP:0000807	1993-01-01	0.340143	0.389216	0	0	2.448	2.6399	PLXNA3
increased mean platelet volume MP:0002599	1994-01-01	0.343093	0.392037	0	0	2.42155	2.59047	ITGA2
decreased circulating leptin level MP:0005668	1995-01-01	0.34603	0.393725	0	0	2.39567	2.54236	FBN1
abnormal digit morphology MP:0002110	1995-01-01	0.34603	0.393725	0	0	2.39567	2.54236	LAMA5
abnormal myocardial fiber morphology MP:0000278	1995-01-01	0.34603	0.393725	0	0	2.39567	2.54236	CTNNA3
persistence of hyaloid vascular system MP:0001289	1996-01-01	0.348954	0.396494	0	0	2.37033	2.49552	CLSTN1
arrest of male meiosis MP:0008261	1997-01-01	0.351865	0.397014	0	0	2.34553	2.44992	BSG
increased B cell number MP:0005014	1997-01-01	0.351865	0.397014	0	0	2.34553	2.44992	FBN1
abnormal rod electrophysiology MP:0004021	1997-01-01	0.351865	0.397014	0	0	2.34553	2.44992	BSG
increased erythrocyte cell number MP:0003131	1997-01-01	0.351865	0.397014	0	0	2.34553	2.44992	CTNNA2
abnormal vocalization MP:0001529	1997-01-01	0.351865	0.397014	0	0	2.34553	2.44992	BVES
abnormal brain development MP:0000913	1998-01-01	0.354763	0.398616	0	0	2.32123	2.4055	LAMA5
decreased birth weight MP:0009674	1998-01-01	0.354763	0.398616	0	0	2.32123	2.4055	GRID2
increased circulating sodium level MP:0005633	1998-01-01	0.354763	0.398616	0	0	2.32123	2.4055	ITGA8
deafness MP:0001967	1999-01-01	0.357649	0.400191	0	0	2.29743	2.36222	PCDH15
decreased blood urea nitrogen level MP:0005566	1999-01-01	0.357649	0.400191	0	0	2.29743	2.36222	TNXB
spleen hypoplasia MP:0000694	1999-01-01	0.357649	0.400191	0	0	2.29743	2.36222	AKAP13
increased circulating alkaline phosphatase level MP:0002968	2/283	0.359563	0.401777	0	0	1.60592	1.64264	CDC42;ARVCF
decreased eosinophil cell number MP:0005012	1/100	0.360521	0.402292	0	0	2.2741	2.32005	ITGB7
abnormal retinal blood vessel morphology MP:0010097	1/102	0.366229	0.407537	0	0	2.22885	2.23887	PPFIA2
increased physiological sensitivity to xenobiotic MP:0008873	1/102	0.366229	0.407537	0	0	2.22885	2.23887	RHOJ
abnormal behavior MP:0004924	2/289	0.36918	0.410256	0	0	1.57187	1.56632	ARVCF;APBA1
decreased thymocyte number MP:0000715	1/104	0.371886	0.412131	0	0	2.18535	2.16168	CORO1A
increased sensitivity to xenobiotic induced morbidity/mortality MP:0009766	1/104	0.371886	0.412131	0	0	2.18535	2.16168	JAM2
prenatal lethality, complete penetrance MP:0011091	2/292	0.373968	0.413871	0	0	1.55537	1.52984	AKAP13;CXCL12
abnormal extraembryonic tissue morphology MP:0002086	1/105	0.374695	0.41411	0	0	2.16423	2.1245	LAMA5
abnormal cell morphology MP:0000358	1/106	0.377493	0.416173	0	0	2.14351	2.08821	CDC42
decreased total body fat amount MP:0010025	3/494	0.377591	0.416173	0	0	1.37972	1.34377	LGI1;NRXN1;PKP4
decreased susceptibility to diet-induced obesity MP:0005659	1/109	0.385811	0.424654	0	0	2.08365	1.98449	FBN1
double outlet right ventricle MP:0000284	1/110	0.388559	0.426518	0	0	2.06443	1.95153	LAMA5
abnormal neuron physiology MP:0004811	1/110	0.388559	0.426518	0	0	2.06443	1.95153	FBN1
cardiac hypertrophy MP:0001625	1/111	0.391295	0.428359	0	0	2.04556	1.91934	FBN1
abnormal immune system physiology MP:0001790	1/111	0.391295	0.428359	0	0	2.04556	1.91934	ITGB7
abnormal cell cycle MP:0003077	1/112	0.394018	0.429597	0	0	2.02703	1.88789	PHACTR4
increased hematocrit MP:0002608	1/112	0.394018	0.429597	0	0	2.02703	1.88789	CLSTN1
abnormal T cell physiology MP:0002444	1/112	0.394018	0.429597	0	0	2.02703	1.88789	CORO1A
improved glucose tolerance MP:0005292	2/306	0.396116	0.431302	0	0	1.48268	1.37304	ROBO2;BVES
decreased lean body mass MP:0003961	2/311	0.403942	0.439232	0	0	1.45832	1.32194	RTN4R;FBN1
decreased cardiac muscle contractility MP:0005140	1/116	0.404794	0.439568	0	0	1.95613	1.76908	CTNNA3
abnormal nervous system physiology MP:0003633	1/117	0.407458	0.441868	0	0	1.93917	1.74102	NRXN1
abnormal skeleton morphology MP:0005508	1/118	0.41011	0.444149	0	0	1.92249	1.71358	FBN1
abnormal axon morphology MP:0005404	1/119	0.412751	0.445221	0	0	1.90611	1.68673	NRCAM
abnormal eye electrophysiology MP:0005551	1/119	0.412751	0.445221	0	0	1.90611	1.68673	USH2A
increased circulating creatinine level MP:0005553	1/119	0.412751	0.445221	0	0	1.90611	1.68673	LAMA5
reduced long term potentiation MP:0001473	1/120	0.41538	0.44746	0	0	1.88999	1.66048	DISC1
abnormal rib morphology MP:0000150	1/123	0.423197	0.455274	0	0	1.84324	1.58503	FBN1
decreased circulating alanine transaminase level MP:0002942	1/124	0.425779	0.457444	0	0	1.82816	1.56094	NAV3
impaired glucose tolerance MP:0005293	2/326	0.427131	0.458287	0	0	1.38974	1.1822	LAMA5;NRXN1
abnormal vitelline vasculature morphology MP:0003229	1/127	0.433459	0.464461	0	0	1.78436	1.49165	AGGF1
decreased T cell proliferation MP:0005095	1/133	0.448515	0.479958	0	0	1.70274	1.36528	CORO1A
lung inflammation MP:0001861	1/134	0.450985	0.481964	0	0	1.68985	1.34566	FBN1
increased monocyte cell number MP:0000220	1/135	0.453445	0.483954	0	0	1.67715	1.32643	FZD9
thymus hypoplasia MP:0001823	1/136	0.455894	0.485926	0	0	1.66465	1.30757	LAMA5
reduced fertility MP:0001921	1/138	0.460758	0.490465	0	0	1.64018	1.27094	AKAP13
decreased fetal size MP:0004200	1/140	0.46558	0.494297	0	0	1.61642	1.2357	LAMA5
open neural tube MP:0000929	1/140	0.46558	0.494297	0	0	1.61642	1.2357	PHACTR4
abnormal placenta morphology MP:0001711	1/141	0.467975	0.496189	0	0	1.60479	1.21858	LAMA5
ventricular septal defect MP:0010402	1/143	0.472733	0.499923	0	0	1.58203	1.18529	LAMA5
kyphosis MP:0000160	1/143	0.472733	0.499923	0	0	1.58203	1.18529	FBN1
decreased heart weight MP:0002834	1/146	0.479792	0.506064	0	0	1.54906	1.13763	RTN4R
decreased total retina thickness MP:0011965	1/146	0.479792	0.506064	0	0	1.54906	1.13763	KANK1
abnormal cranium morphology MP:0000438	1/147	0.482124	0.507862	0	0	1.53837	1.12233	CDC42
embryonic lethality prior to organogenesis MP:0013292	2/364	0.4837	0.50886	0	0	1.24144	0.901648	CDC42;AGGF1
decreased CD8-positive, alpha-beta T cell number MP:0008079	1/153	0.4959	0.521017	0	0	1.4772	1.03608	CORO1A
azoospermia MP:0005159	1/156	0.502651	0.527425	0	0	1.44839	0.996285	BSG
abnormal embryo development MP:0001672	1/157	0.504882	0.528395	0	0	1.43903	0.983477	PHACTR4
decreased T cell number MP:0005018	1/157	0.504882	0.528395	0	0	1.43903	0.983477	CORO1A
abnormal heart development MP:0000267	1/160	0.511515	0.534645	0	0	1.41166	0.94635	AKAP13
abnormal spleen morphology MP:0000689	2/385	0.513482	0.536009	0	0	1.17211	0.781262	AKAP13;DISC1
decreased hemoglobin content MP:0002874	1/171	0.535091	0.557128	0	0	1.31959	0.825161	DISC1
abnormal testis morphology MP:0001146	1/171	0.535091	0.557128	0	0	1.31959	0.825161	NPHP1
abnormal spermatogenesis MP:0001156	1/177	0.547473	0.569288	0	0	1.27421	0.767639	BSG
thrombocytopenia MP:0003179	1/180	0.553541	0.574656	0	0	1.25267	0.740851	ARHGAP26
decreased body length MP:0001258	2/415	0.554056	0.574656	0	0	1.0853	0.640859	FZD9;PKP4
decreased survivor rate MP:0008770	1/181	0.555546	0.575463	0	0	1.24564	0.732194	GRID2
weight loss MP:0001263	1/185	0.563476	0.581444	0	0	1.21832	0.698863	TNN
abnormal neural tube morphology MP:0002151	1/185	0.563476	0.581444	0	0	1.21832	0.698863	PHACTR4
increased neutrophil cell number MP:0000219	1/185	0.563476	0.581444	0	0	1.21832	0.698863	FZD9
preweaning lethality, incomplete penetrance MP:0011110	3/661	0.567651	0.585006	0	0	1.02069	0.577966	S100A6;ITGA8;EMB
increased blood urea nitrogen level MP:0005565	1/190	0.573193	0.589966	0	0	1.18579	0.659929	LAMA5
increased grip strength MP:0010052	1/191	0.575111	0.591187	0	0	1.17949	0.652483	BVES
oligozoospermia MP:0002687	1/196	0.584571	0.60015	0	0	1.14895	0.616845	NPHP1
increased heart weight MP:0002833	1/204	0.599276	0.614467	0	0	1.10322	0.564887	CTNNA3
abnormal embryo size MP:0001697	1/205	0.601078	0.615534	0	0	1.09776	0.558794	LAMA5
abnormal lens morphology MP:0001303	1/210	0.609966	0.623847	0	0	1.07123	0.529562	ARVCF
decreased testis weight MP:0004852	1/216	0.620375	0.633691	0	0	1.04101	0.497014	NPHP1
preweaning lethality, complete penetrance MP:0011100	6/1441	0.626428	0.639067	0	0	0.930742	0.435328	ROBO2;CDC42;LAMA5;CXCL12;RAPGEF1;PHACTR4
increased anxiety-related response MP:0001363	1/222	0.630508	0.642419	0	0	1.01244	0.466969	DISC1
lethality throughout fetal growth and development, complete penetrance MP:0011099	1/227	0.638748	0.649757	0	0	0.989793	0.44367	LAMA5
abnormal heart morphology MP:0000266	2/485	0.639316	0.649757	0	0	0.924681	0.413661	DISC1;FBN1
reduced female fertility MP:0001923	1/231	0.645208	0.654923	0	0	0.972381	0.42608	GRID2
embryonic lethality prior to tooth bud stage MP:0013293	1/243	0.663913	0.673065	0	0	0.923601	0.37831	CDC42
female infertility MP:0001926	1/244	0.665427	0.673755	0	0	0.919753	0.374639	BSG
abnormal cell physiology MP:0005621	1/248	0.671416	0.678969	0	0	0.904674	0.360392	EPS8
decreased circulating triglyceride level MP:0002644	1/267	0.698446	0.705422	0	0	0.839243	0.301202	FARP2
increased total body fat amount MP:0010024	1/282	0.718222	0.724491	0	0	0.793837	0.262741	RTN4R
hypoactivity MP:0001402	2/610	0.759396	0.76507	0	0	0.729847	0.200877	RTN4R;GRID2
prenatal lethality, incomplete penetrance MP:0011101	1/321	0.763838	0.768588	0	0	0.695703	0.187422	AMOTL1
small testis MP:0001147	1/341	0.784315	0.788212	0	0	0.654111	0.158913	NPHP1
decreased bone mineral content MP:0010124	1/368	0.8092	0.812212	0	0	0.605152	0.128116	PKP4
embryonic lethality, complete penetrance MP:0011092	1/388	0.825782	0.827828	0	0	0.573291	0.109742	FBN1
decreased embryo size MP:0001698	1/539	0.912567	0.913697	0	0	0.409197	0.0374388	CDC42
embryonic growth retardation MP:0003984	1/559	0.92023	0.92023	0	0	0.394123	0.0327642	AKAP13

## Sheet: Table S4
# Disgnet terms enriched for genes of cluster 11
Term	Overlap	P-value	Adjusted P-value	Old P-value	Old Adjusted P-value	Odds Ratio	Combined Score	Genes
Neutrophil count (procedure)	8/110	3.15823e-08	3.56916e-05	0	0	19.1808	331.266	PCDHA1;PCDHA5;PCDHA4;PCDHA3;PCDHA2;PCDHA8;PCDHA7;PCDHA6
Autistic Disorder	16/677	4.41303e-08	3.56916e-05	0	0	6.38302	108.104	ROBO2;NLGN3;FARP2;NLGN1;NLGN2;NLGN4X;CTNND2;NRXN1;NRXN3;PCDH15;SEMA3E;CDH8;EPS8;NRCAM;CNTN4;DISC1
Blood basophil count (lab test)	10/224	5.9685e-08	3.56916e-05	0	0	11.6509	193.803	TNXB;PCDHA1;PCDHA5;PCDHA4;PCDHA3;PCDHA2;CNTN4;PCDHA8;PCDHA7;PCDHA6
Schizophrenia	26/1923	1.54961e-07	6.94998e-05	0	0	3.919	61.4503	RTN4R;NLGN1;TNXB;NLGN2;CTNND2;NRXN1;ULK4;NRXN3;PCDH15;CDC42;ARVCF;PCDHA1;BSG;NRCAM;CTNNA3;CTNNA2;DISC1;NLGN4X;MYO16;CXCL12;NRG3;ITGA8;PKP4;CNTN4;AMOTL1;FBN1
Autism Spectrum Disorders	14/572	2.22184e-07	7.97197e-05	0	0	6.47412	99.182	NLGN3;RTN4R;NLGN1;TRIO;TNXB;NLGN4X;CNTN6;CTNND2;NRXN1;NRXN3;PCDH15;CDH8;MYO16;CNTN4
Calcification of coronary artery	11/375	8.58895e-07	0.00025681	0	0	7.57315	105.779	NLGN1;PCDHA1;CTNND2;PCDHA5;PCDHA4;PCDHA3;PCDHA2;AMOTL1;PCDHA8;PCDHA7;PCDHA6
Pervasive Development Disorder	7/129	1.7512e-06	0.000448807	0	0	13.8468	183.542	NLGN3;TRIO;NLGN4X;CTNND2;NRXN1;NRXN3;CNTN4
Mesangial proliferative glomerulonephritis	2022-03-17	5.5365e-05	0.0124156	0	0	49.5772	485.934	RAPGEF1;ITGA8;FBN1
Bipolar Disorder	13/837	8.16126e-05	0.0162681	0	0	3.96223	37.2986	ARHGEF10;NLGN1;CAV2;CNTN6;CTNND2;NRXN1;ULK4;NRG3;PCDHA1;FAT1;TNR;CNTN4;DISC1
Brain Diseases	7/250	0.000126354	0.0226679	0	0	6.90936	62.0214	NLGN3;LGI1;NLGN4X;CXCL12;NRXN1;NRXN3;DISC1
Myopia	7/269	0.000198322	0.0319785	0	0	6.40211	54.582	LAMA5;COL5A1;CTNND2;UNC5D;USH2A;PPFIA2;FBN1
Pulmonary Stenosis	1966-04-01	0.000213903	0.0319785	0	0	15.0657	127.305	NRXN1;SEMA3E;GPC4;FBN1
Disseminated Malignant Neoplasm	6/195	0.000236178	0.0325926	0	0	7.54332	62.9937	CDC42;CXCL12;BSG;S100A6;SEMA3E;CXCL13
Neurodevelopmental Disorders	6/208	0.000333857	0.0366885	0	0	7.0532	56.4595	TRIO;NRG3;NRXN1;FZD9;CNTN4;DISC1
Alzheimer's Disease	20/1982	0.000367523	0.0366885	0	0	2.65169	20.9715	RTN4R;NLGN1;CNTN6;CTNND2;MYO16;CDC42;CXCL12;NRG3;NAV3;BSG;NPHP1;S100A6;FAT1;PKP4;CTNNA3;APBA1;CTNNA2;DISC1;JAM2;PLXNA3
Systemic arterial pressure	1976-04-01	0.000368112	0.0366885	0	0	12.9667	102.529	TNXB;ULK4;USH2A;MYO16
Blood Pressure	1976-04-01	0.000368112	0.0366885	0	0	12.9667	102.529	TNXB;ULK4;USH2A;MYO16
Blood pressure finding	1976-04-01	0.000368112	0.0366885	0	0	12.9667	102.529	TNXB;ULK4;USH2A;MYO16
Substance Use Disorders	5/143	0.000446553	0.042164	0	0	8.52873	65.7902	NRXN3;PCDH15;NRCAM;CTNNA3;DISC1
Intellectual Disability	23/2503	0.000470631	0.0422156	0	0	2.44937	18.7657	NLGN3;LGI1;KANK1;GRID2;TRIO;NLGN4X;CTNND2;NRXN1;NRXN3;PCDH15;SEMA3E;ARHGAP26;USH2A;MYO16;EPS8;CDC42;NPHP1;RAPGEF1;TNR;NRCAM;CNTN4;DISC1;FBN1
Mild Mental Retardation	5/147	0.000506508	0.042678	0	0	8.2868	62.88	ARVCF;TRIO;CTNND2;DISC1;FBN1
Ehlers-Danlos Syndrome, Type IV	2022-02-08	0.000538788	0.042678	0	0	76.2644	573.98	TNXB;COL5A1
Increased tendency to bruise	1985-04-01	0.000563552	0.042678	0	0	11.5207	86.1892	TNXB;COL5A1;ITGA2;FBN1
Mental Retardation	14/1158	0.000570943	0.042678	0	0	3.06221	22.8693	NLGN3;KANK1;NLGN4X;CTNND2;NRXN1;PCDH15;SEMA3E;ARHGAP26;USH2A;CDC42;NPHP1;NRCAM;CNTN4;FBN1
Alcoholic Intoxication, Chronic	8/424	0.000602922	0.0432657	0	0	4.62844	34.314	KANK1;NLGN4X;CNTN6;NRXN1;NRXN3;CTNNA2;CNTN4;CDH8
Usher Syndrome, Type II	2022-02-10	0.000860908	0.0572025	0	0	57.1925	403.638	PCDH15;USH2A
Bundle-Branch Block	2022-02-10	0.000860908	0.0572025	0	0	57.1925	403.638	CTNNA3;GPC4
Hydrocephalus	6/253	0.000934335	0.0598641	0	0	5.75504	40.1453	CDC42;CNTN6;ULK4;NRCAM;GPC4;CORO1A
Tall stature	1945-03-01	0.00105591	0.0653206	0	0	16.5025	113.097	AGGF1;GPC4;FBN1
Trichohepatoenteric Syndrome	6/267	0.00123242	0.0682467	0	0	5.44246	36.4578	CDC42;LGI1;TNXB;CXCL12;CNTN4;FBN1
Hereditary Connective Tissue Disorder	2022-02-12	0.00125537	0.0682467	0	0	45.7494	305.621	COL5A1;FBN1
Aplasia/Hypoplasia of the earlobes	2022-02-12	0.00125537	0.0682467	0	0	45.7494	305.621	COL5A1;SEMA3E
Asperger Syndrome	2022-02-12	0.00125537	0.0682467	0	0	45.7494	305.621	NRXN1;DISC1
Opiate Addiction	1950-03-01	0.00143529	0.0698403	0	0	14.7432	96.5147	NAV3;NRXN3;DISC1
Schizophrenia and related disorders	2022-02-13	0.00147934	0.0698403	0	0	41.5883	270.996	ARVCF;DISC1
Usher syndrome, type 1A	2022-02-13	0.00147934	0.0698403	0	0	41.5883	270.996	PCDH15;USH2A
Usher Syndrome, Type III	2022-02-13	0.00147934	0.0698403	0	0	41.5883	270.996	PCDH15;USH2A
Abnormality of aortic valve	2022-02-13	0.00147934	0.0698403	0	0	41.5883	270.996	SEMA3E;FBN1
Umbilical hernia	4/111	0.00152698	0.0702409	0	0	8.70984	56.4787	COL5A1;SEMA3E;GPC4;FBN1
Decreased nerve conduction velocity	1952-03-01	0.00160803	0.0703613	0	0	14.14	90.9591	ARHGEF10;TNXB;FBN1
Range of joint movement increased	1952-03-01	0.00160803	0.0703613	0	0	14.14	90.9591	TNXB;COL5A1;FBN1
Hyperextensibility of the finger joints	2022-02-14	0.00172091	0.0715659	0	0	38.1207	242.635	COL5A1;FBN1
Limbic Encephalitis	2022-02-14	0.00172091	0.0715659	0	0	38.1207	242.635	LGI1;ARHGAP26
Organic Mental Disorders, Substance-Induced	4/116	0.00179513	0.0715659	0	0	8.31891	52.5978	NRXN3;PCDH15;NRCAM;CTNNA3
Prescription Drug Abuse	4/116	0.00179513	0.0715659	0	0	8.31891	52.5978	NRXN3;PCDH15;NRCAM;CTNNA3
Drug Use Disorders	4/119	0.00197082	0.0755743	0	0	8.10066	50.4615	NRXN3;PCDH15;NRCAM;CTNNA3
Pneumothorax	2022-02-15	0.00197993	0.0755743	0	0	35.1866	219.026	COL5A1;FBN1
Congenital aneurysm of ascending aorta	1958-03-01	0.00220244	0.0805369	0	0	12.5937	77.0504	TNXB;COL5A1;FBN1
Substance-Related Disorders	4/123	0.00222312	0.0805369	0	0	7.82679	47.8127	NRXN3;PCDH15;NRCAM;CTNNA3
Central nervous system lymphoma	2022-02-16	0.00225624	0.0805369	0	0	32.6716	199.102	CXCL12;CXCL13
Nicotine Dependence	4/124	0.00228951	0.0805369	0	0	7.76118	47.1834	KANK1;NRG3;NRXN1;NRXN3
Attention deficit hyperactivity disorder	7/412	0.00241891	0.0831663	0	0	4.11147	24.7693	NLGN1;ARVCF;TRIO;NRG3;SEMA3E;DISC1;CORO1A
Genu recurvatum	2022-02-17	0.00254969	0.0831663	0	0	30.492	182.091	COL5A1;FBN1
Bicornuate uterus	2022-02-17	0.00254969	0.0831663	0	0	30.492	182.091	TNXB;ITGA8
Double ureter	2022-02-17	0.00254969	0.0831663	0	0	30.492	182.091	ROBO2;GPC4
Intelligence	5/214	0.00268297	0.0859508	0	0	5.61119	33.2229	GRID2;COL16A1;ULK4;APBA1;CNTN4
Usher Syndrome, Type I	2022-02-18	0.00286013	0.0887085	0	0	28.5848	167.418	PCDH15;USH2A
Mouth Neoplasms	4/132	0.0028706	0.0887085	0	0	7.27316	42.5715	CXCL12;ITGA2;BSG;FAT1
Mitral Valve Prolapse Syndrome	1964-03-01	0.00291739	0.0887085	0	0	11.3515	66.2595	TNXB;COL5A1;FBN1
Downward slant of palpebral fissure	5/222	0.00314083	0.0937407	0	0	5.40213	31.1339	TRIO;CTNND2;SEMA3E;GPC4;FBN1
Aneurysm, Dissecting	2022-02-19	0.00318739	0.0937407	0	0	26.902	154.647	COL5A1;FBN1
Drug habituation	4/138	0.00336758	0.0963721	0	0	6.94539	39.544	NRXN3;PCDH15;NRCAM;CTNNA3
Wiskott-Aldrich Syndrome	1968-03-01	0.00346467	0.0963721	0	0	10.6508	60.3383	CDC42;CXCL12;FBN1
Soft skin	2022-02-20	0.00353134	0.0963721	0	0	25.4061	143.445	TNXB;COL5A1
Velvety skin	2022-02-20	0.00353134	0.0963721	0	0	25.4061	143.445	TNXB;COL5A1
Substance Dependence	4/140	0.00354546	0.0963721	0	0	6.84256	38.6063	NRXN3;PCDH15;NRCAM;CTNNA3
Retinal blind spot	2022-02-21	0.0038918	0.100113	0	0	24.0678	133.549	PCDH15;USH2A
Scotoma	2022-02-21	0.0038918	0.100113	0	0	24.0678	133.549	PCDH15;USH2A
Cakut	1971-03-01	0.00391365	0.100113	0	0	10.1794	56.4272	ROBO2;TNXB;ITGA8
Secondary malignant neoplasm of lymph node	13/1271	0.00399843	0.100113	0	0	2.53628	14.005	LGI1;SEMA7A;TRIO;CTNND2;ITGA2;CXCL13;EPS8;CDC42;CXCL12;NAV3;BSG;S100A6;AMOTL1
Mammary Carcinoma, Animal	4/145	0.00401792	0.100113	0	0	6.59825	36.4025	CDC42;COL5A1;S100A6;CORO1A
Animal Mammary Neoplasms	4/145	0.00401792	0.100113	0	0	6.59825	36.4025	CDC42;COL5A1;S100A6;CORO1A
Relative macrocephaly	2022-02-22	0.00426865	0.103486	0	0	22.8632	124.752	NRXN3;FBN1
Spade-like hand	2022-02-22	0.00426865	0.103486	0	0	22.8632	124.752	GPC4;FBN1
Low-set, posteriorly rotated ears	4/149	0.00442527	0.104665	0	0	6.41493	34.7716	CTNND2;NPHP1;SEMA3E;GPC4
Muscle hypotonia	7/460	0.00443399	0.104665	0	0	3.66677	19.8683	KANK1;ARVCF;TNXB;CTNND2;NPHP1;SEMA3E;FBN1
Lens dislocation	2022-02-24	0.00507086	0.117005	0	0	20.7827	109.821	COL5A1;FBN1
Substance abuse problem	4/155	0.00508719	0.117005	0	0	6.15816	32.5214	NRXN3;PCDH15;NRCAM;CTNNA3
Malignancy	1979-03-01	0.00527851	0.119869	0	0	9.10419	47.7434	CDC42;BSG;BVES
Astrocytosis	2022-02-25	0.00549594	0.123246	0	0	19.8781	103.44	ITGA2;TNR
Congenital Epicanthus	5/255	0.00563753	0.123806	0	0	4.68119	24.2407	ARVCF;COL5A1;CTNND2;ITGA8;GPC4
Connective Tissue Diseases	1981-03-01	0.00565893	0.123806	0	0	8.86986	45.8973	TNXB;COL5A1;FBN1
Polycystic Kidney, Autosomal Dominant	4/161	0.00581253	0.125635	0	0	5.92102	30.4799	LAMA5;ITGA8;CDH8;FBN1
Aortic root dilatation	2022-02-26	0.0059368	0.126793	0	0	19.0489	97.6555	COL5A1;FBN1
Endometriosis	9/749	0.00607817	0.128285	0	0	2.91451	14.8729	CDC42;AKAP13;CXCL12;ITGA2;BSG;RHOJ;S100A6;PLXNC1;FBN1
Ectopia Lentis	2022-02-27	0.0063933	0.133367	0	0	18.286	92.39	COL5A1;FBN1
Congenital sensorineural hearing loss	2029-02-01	0.00735263	0.149893	0	0	16.9298	83.1708	PCDH15;USH2A
Pigmentary iris degeneration	2029-02-01	0.00735263	0.149893	0	0	16.9298	83.1708	PCDH15;USH2A
Drug Dependence	4/175	0.00776594	0.156541	0	0	5.4324	26.3907	NRXN3;PCDH15;NRCAM;CTNNA3
Carcinomatosis	4/176	0.00792004	0.157873	0	0	5.40055	26.1298	CDC42;COL5A1;S100A6;CORO1A
Retinal Dystrophies	4/178	0.00823425	0.161548	0	0	5.33793	25.6191	GRID2;NPHP1;PCDH15;USH2A
Joint laxity	1993-03-01	0.00828452	0.161548	0	0	7.68256	36.8253	TNXB;COL5A1;FBN1
Mental impairment	4/182	0.008887	0.167901	0	0	5.21692	24.6404	GRID2;COL5A1;NPHP1;FBN1
Overfolded helix	1932-02-01	0.00890532	0.167901	0	0	15.2345	71.9236	ARVCF;SEMA3E
Telecanthus	1996-03-01	0.00903524	0.167901	0	0	7.43361	34.9872	ARVCF;COL5A1;FBN1
Neoplasm Invasiveness	4/183	0.00905531	0.167901	0	0	5.18751	24.4042	EPS8;LGI1;CXCL12;BSG
Liver Cirrhosis, Experimental	9/801	0.00925129	0.167901	0	0	2.71577	12.7179	ROBO2;KANK1;CXCL12;COL5A1;S100A6;FAT1;EMB;CXCL13;FBN1
Gilles de la Tourette syndrome	1997-03-01	0.00929404	0.167901	0	0	7.35416	34.4055	NLGN4X;CNTN6;NRXN1
Prostate carcinoma	23/3145	0.00938649	0.167901	0	0	1.87403	8.74887	FARP2;CTNND2;ITGA2;CLSTN1;SEMA3E;SEMA4F;CXCL13;CDC42;AKAP13;ARVCF;SCIN;CXCL12;PCDHA1;BSG;S100A6;PCDHA5;FAT1;PCDHA4;PCDHA3;EMB;PCDHA2;PCDHA7;PCDHA6
Usher Syndrome	1933-02-01	0.00945263	0.167901	0	0	14.7423	68.7207	PCDH15;USH2A
Delusions	1933-02-01	0.00945263	0.167901	0	0	14.7423	68.7207	NRG3;DISC1
Carcinoma, Spindle-Cell	4/188	0.00992815	0.174619	0	0	5.04527	23.2707	CDC42;COL5A1;S100A6;CORO1A
Hemianopsia	1935-02-01	0.0105911	0.18447	0	0	13.8474	62.9746	PCDH15;USH2A
Endometriosis of ovary	1936-02-01	0.0111819	0.190012	0	0	13.4395	60.3898	CDC42;BSG
Acquired flat foot	3/104	0.011227	0.190012	0	0	6.84204	30.7169	TNXB;COL5A1;FBN1
Macrostomia	3/104	0.011227	0.190012	0	0	6.84204	30.7169	NRXN1;GPC4;FBN1
Ehlers-Danlos Syndrome	3/105	0.0115206	0.193159	0	0	6.77462	30.2393	TNXB;COL5A1;FBN1
Shprintzen syndrome	1938-02-01	0.0124061	0.19907	0	0	12.6916	55.7105	ARVCF;PKP4
Anti-Basement Membrane Glomerulonephritis	1938-02-01	0.0124061	0.19907	0	0	12.6916	55.7105	CXCL12;RAPGEF1
Flatfoot	3/108	0.012428	0.19907	0	0	6.58007	28.872	TNXB;COL5A1;FBN1
Severe myopia	3/108	0.012428	0.19907	0	0	6.58007	28.872	CTNND2;PPFIA2;FBN1
Long face	3/108	0.012428	0.19907	0	0	6.58007	28.872	ARVCF;NPHP1;FBN1
Fasting blood glucose measurement	1939-02-01	0.0130393	0.202333	0	0	12.3479	53.5874	KANK1;CTNNA2
Anosmia	1939-02-01	0.0130393	0.202333	0	0	12.3479	53.5874	SEMA7A;SEMA3E
Abortion, Tubal	3/110	0.0130551	0.202333	0	0	6.45642	28.0117	COL5A1;TNR;PCDHA3
Anaplastic carcinoma	4/204	0.0130829	0.202333	0	0	4.63788	20.112	CDC42;COL5A1;S100A6;CORO1A
Hereditary retinal dystrophy	1940-02-01	0.0136862	0.208077	0	0	12.0224	51.5924	PCDH15;USH2A
Psychiatric symptom	1940-02-01	0.0136862	0.208077	0	0	12.0224	51.5924	LGI1;DISC1
Constipation	4/208	0.0139606	0.210464	0	0	4.54602	19.4184	CDC42;ARVCF;TNXB;NRXN1
Joint hyperflexibility	3/114	0.0143628	0.214725	0	0	6.2225	26.4028	TNXB;COL5A1;FBN1
T-Cell Lymphoma	5/324	0.0148531	0.219088	0	0	3.65577	15.3891	CXCL12;NAV3;RHOJ;ITGB7;CXCL13
Hyperextensible skin	1942-02-01	0.0150211	0.219088	0	0	11.4201	47.9451	TNXB;COL5A1
Diffuse Scleroderma	1942-02-01	0.0150211	0.219088	0	0	11.4201	47.9451	CXCL13;FBN1
Diastolic blood pressure	3/117	0.0153908	0.222669	0	0	6.05783	25.2853	TNXB;CNTN6;ULK4
Dissection of aorta	1943-02-01	0.0157088	0.223563	0	0	11.141	46.2746	COL5A1;FBN1
Systolic Pressure	3/118	0.0157424	0.223563	0	0	6.00485	24.9285	TNXB;ULK4;CNTN4
Carcinoma	4/216	0.0158264	0.223563	0	0	4.3727	18.1295	CDC42;COL5A1;S100A6;CORO1A
Broad flat nasal bridge	5/330	0.0159583	0.223665	0	0	3.58718	14.843	ARVCF;CTNND2;GPC4;USH2A;FBN1
Blue sclera	1944-02-01	0.0164097	0.228127	0	0	10.8752	44.6958	COL5A1;FBN1
Nasal bridge wide	5/333	0.0165309	0.228127	0	0	3.55383	14.5797	ARVCF;CTNND2;GPC4;USH2A;FBN1
Neuroblastoma	14/1698	0.0175376	0.236312	0	0	2.02041	8.16935	ROBO2;RTN4R;LGI1;CAV2;ITGA2;UNC5D;CXCL13;CDC42;CXCL12;NAV3;BSG;RAPGEF1;S100A6;DISC1
Hernia, Inguinal	3/124	0.0179473	0.236312	0	0	5.70536	22.9374	COL5A1;GPC4;FBN1
Tetralogy of Fallot	3/125	0.0183307	0.236312	0	0	5.65831	22.6286	ARVCF;SEMA3E;FBN1
Ventricular Septal Defects	4/226	0.0183703	0.236312	0	0	4.17361	16.682	ARVCF;SEMA3E;GPC4;FBN1
Drug abuse	4/229	0.0191802	0.236312	0	0	4.11733	16.2794	NRXN3;PCDH15;NRCAM;CTNNA3
Psychotic symptom	1948-02-01	0.019344	0.236312	0	0	9.92754	39.1678	NRG3;ARHGAP26
Defective or absent horizontal voluntary eye movements	1949-02-01	0.0201096	0.236312	0	0	9.71582	37.9554	GRID2;NPHP1
Idiopathic generalized epilepsy	1950-02-01	0.0208877	0.236312	0	0	9.51293	36.8017	LGI1;NRXN1
Muscular fasciculation	1950-02-01	0.0208877	0.236312	0	0	9.51293	36.8017	CNTN6;CNTN4
Undifferentiated carcinoma	4/237	0.0214472	0.236312	0	0	3.97435	15.2701	CDC42;COL5A1;S100A6;CORO1A
Feeding difficulties	4/239	0.0220386	0.236312	0	0	3.94013	15.0314	NRXN1;NPHP1;SEMA3E;FBN1
Hirschsprung Disease	3/135	0.0224148	0.236312	0	0	5.22701	19.8523	NLGN1;NRG3;CNTN6
Hypocalcemia	1952-02-01	0.022481	0.236312	0	0	9.13149	34.6548	ARVCF;SEMA3E
Lymphocytic infiltration	1952-02-01	0.022481	0.236312	0	0	9.13149	34.6548	CXCL12;CXCL13
Amyotrophic Lateral Sclerosis, Sporadic	3/136	0.0228483	0.236312	0	0	5.18745	19.6027	CTNND2;BSG;CNTN4
Other specified types of schizophrenia, unspecified	1953-02-01	0.023296	0.236312	0	0	8.95199	33.6548	NRXN1;DISC1
Thrombocytosis	1953-02-01	0.023296	0.236312	0	0	8.95199	33.6548	KANK1;CXCL12
Cerebellar vermis hypoplasia	1953-02-01	0.023296	0.236312	0	0	8.95199	33.6548	NPHP1;GPC4
Glioblastoma	15/1937	0.0234166	0.236312	0	0	1.8972	7.12268	LGI1;COL16A1;TRIO;CAV2;CTNND2;SEMA3E;ARHGAP26;EPS8;CDC42;CXCL12;BSG;S100A6;FAT1;TNR;CTNNA3
Spontaneous abortion	3/138	0.0237291	0.236312	0	0	5.11008	19.1171	COL5A1;TNR;PCDHA3
Autistic behavior	1954-02-01	0.024123	0.236312	0	0	8.7794	32.6997	NLGN4X;NRXN1
Orbital separation excessive	5/368	0.0242454	0.236312	0	0	3.20543	11.9227	COL5A1;CTNND2;ITGA8;GPC4;FBN1
Global developmental delay	10/1102	0.0244081	0.236312	0	0	2.18146	8.09941	GRID2;ARVCF;NRG3;COL5A1;NRXN1;NPHP1;PCDH15;SEMA3E;CNTN4;CORO1A
Acid reflux	3/140	0.024628	0.236312	0	0	5.03497	18.6489	COL5A1;NRXN1;SEMA3E
Scoliosis, unspecified	1955-02-01	0.0249619	0.236312	0	0	8.61332	31.7866	COL5A1;FBN1
Hypocholesterolemia	1955-02-01	0.0249619	0.236312	0	0	8.61332	31.7866	CDC42;CAV2
Pectus excavatum	3/141	0.0250844	0.236312	0	0	4.99823	18.421	COL5A1;GPC4;FBN1
Electroretinogram abnormal	3/141	0.0250844	0.236312	0	0	4.99823	18.421	NPHP1;PCDH15;USH2A
Abnormal behavior	5/372	0.0252527	0.236312	0	0	3.16985	11.6613	NLGN3;CTNND2;NRXN1;NRCAM;DISC1
Oculomotor apraxia	1956-02-01	0.0258127	0.236312	0	0	8.45338	30.9131	GRID2;NPHP1
Congenital hypoplasia of kidney	1956-02-01	0.0258127	0.236312	0	0	8.45338	30.9131	ROBO2;ARVCF
Apraxia, oculomotor, Cogan type	2022-01-06	0.0264078	0.236312	0	0	45.2409	164.41	NPHP1
Diaphragm, Complete Agenesis Of	2022-01-06	0.0264078	0.236312	0	0	45.2409	164.41	FBN1
Shallow anterior chamber of eye	2022-01-06	0.0264078	0.236312	0	0	45.2409	164.41	FBN1
Sinus bradycardia	2022-01-06	0.0264078	0.236312	0	0	45.2409	164.41	BVES
Stiff skin	2022-01-06	0.0264078	0.236312	0	0	45.2409	164.41	FBN1
Hepatosplenic T-cell lymphoma	2022-01-06	0.0264078	0.236312	0	0	45.2409	164.41	RHOJ
Thymic hypoplasia or aplasia	2022-01-06	0.0264078	0.236312	0	0	45.2409	164.41	SEMA3E
USHER SYNDROME, TYPE IIA	2022-01-06	0.0264078	0.236312	0	0	45.2409	164.41	USH2A
Tricuspid Valve Prolapse	2022-01-06	0.0264078	0.236312	0	0	45.2409	164.41	FBN1
Impairment of urinary concentration	2022-01-06	0.0264078	0.236312	0	0	45.2409	164.41	NPHP1
Acquired Kyphoscoliosis	2022-01-06	0.0264078	0.236312	0	0	45.2409	164.41	COL5A1
Acromicric Dysplasia	2022-01-06	0.0264078	0.236312	0	0	45.2409	164.41	FBN1
Aortic aneurysm and dissection	2022-01-06	0.0264078	0.236312	0	0	45.2409	164.41	FBN1
Aplasia/Hypoplasia of the thymus	2022-01-06	0.0264078	0.236312	0	0	45.2409	164.41	SEMA3E
Bat ear	2022-01-06	0.0264078	0.236312	0	0	45.2409	164.41	COL5A1
Megakaryocytic hyperplasia	2022-01-06	0.0264078	0.236312	0	0	45.2409	164.41	CXCL12
Birth length greater than 97th percentile	2022-01-06	0.0264078	0.236312	0	0	45.2409	164.41	GPC4
Bursitis	2022-01-06	0.0264078	0.236312	0	0	45.2409	164.41	CXCL12
Cigarette-paper scars	2022-01-06	0.0264078	0.236312	0	0	45.2409	164.41	COL5A1
Cri-du-Chat Syndrome	2022-01-06	0.0264078	0.236312	0	0	45.2409	164.41	CTNND2
Dural ectasia	2022-01-06	0.0264078	0.236312	0	0	45.2409	164.41	FBN1
Ectopia lentis isolated	2022-01-06	0.0264078	0.236312	0	0	45.2409	164.41	FBN1
Obsessive compulsive behavior	1957-02-01	0.0266752	0.236312	0	0	8.29927	30.0767	TRIO;SEMA3E
SCHIZOPHRENIA 1 (disorder)	1958-02-01	0.0275492	0.236312	0	0	8.15066	29.2754	NRXN1;DISC1
Tooth Crowding	1958-02-01	0.0275492	0.236312	0	0	8.15066	29.2754	TRIO;FBN1
Tooth mass arch size discrepancy	1958-02-01	0.0275492	0.236312	0	0	8.15066	29.2754	TRIO;FBN1
Tooth size discrepancy	1958-02-01	0.0275492	0.236312	0	0	8.15066	29.2754	TRIO;FBN1
Inadequate arch length for tooth size	1958-02-01	0.0275492	0.236312	0	0	8.15066	29.2754	TRIO;FBN1
Maternal oligohydramnios	1958-02-01	0.0275492	0.236312	0	0	8.15066	29.2754	ITGA8;FBN1
Cutis Laxa	1958-02-01	0.0275492	0.236312	0	0	8.15066	29.2754	COL5A1;FBN1
Narcolepsy	4/258	0.0281566	0.236312	0	0	3.64187	13.0014	CTNND2;NRXN1;UNC5D;CTNNA2
Hearing Loss, Partial	4/260	0.0288538	0.236312	0	0	3.61305	12.8101	PCDH15;SEMA3E;GPC4;USH2A
Cardiomyopathy, Familial Idiopathic	5/388	0.0295504	0.236312	0	0	3.03494	10.688	OBSCN;CXCL12;RHOJ;FAT1;CTNNA3
Lung Diseases, Interstitial	3/151	0.0298982	0.236312	0	0	4.65816	16.3499	AKAP13;SEMA7A;FBN1
Colorectal Cancer	22/3298	0.0299262	0.236312	0	0	1.66735	5.85077	ROBO2;LAMA5;GRID2;TRIO;NLGN4X;CAV2;CTNND2;FZD9;CORO1A;MYO16;EPS8;CDC42;OBSCN;CXCL12;NAV3;BSG;S100A6;FAT1;NRCAM;CTNNA3;APBA1;CNTN4
Impaired cognition	7/671	0.0299579	0.236312	0	0	2.47445	8.68029	GRID2;NRG3;COL5A1;CTNND2;NPHP1;DISC1;FBN1
Epileptic Syndromes	2022-01-07	0.0307416	0.236312	0	0	37.6989	131.273	LGI1
Aortic Aneurysm, Thoracoabdominal	2022-01-07	0.0307416	0.236312	0	0	37.6989	131.273	FBN1
Estradiol measurement	2022-01-07	0.0307416	0.236312	0	0	37.6989	131.273	PLXNC1
Secondary malignant neoplasm of bone marrow	2022-01-07	0.0307416	0.236312	0	0	37.6989	131.273	CXCL12
Social Anhedonia	2022-01-07	0.0307416	0.236312	0	0	37.6989	131.273	DISC1
Subcutaneous panniculitis-like T-cell lymphoma	2022-01-07	0.0307416	0.236312	0	0	37.6989	131.273	RHOJ
Abnormality of the sacrum	2022-01-07	0.0307416	0.236312	0	0	37.6989	131.273	ITGA8
Usher syndrome type 2	2022-01-07	0.0307416	0.236312	0	0	37.6989	131.273	USH2A
Venous Insufficiency	2022-01-07	0.0307416	0.236312	0	0	37.6989	131.273	AGGF1
Weaver syndrome	2022-01-07	0.0307416	0.236312	0	0	37.6989	131.273	NRCAM
Widened metatarsal shaft	2022-01-07	0.0307416	0.236312	0	0	37.6989	131.273	FBN1
Intraocular Lymphoma	2022-01-07	0.0307416	0.236312	0	0	37.6989	131.273	CXCL12
Labial hypoplasia	2022-01-07	0.0307416	0.236312	0	0	37.6989	131.273	SEMA3E
Long cerebellar peduncles	2022-01-07	0.0307416	0.236312	0	0	37.6989	131.273	NPHP1
Ascending aorta dilatation	2022-01-07	0.0307416	0.236312	0	0	37.6989	131.273	FBN1
Meckel Diverticulum	2022-01-07	0.0307416	0.236312	0	0	37.6989	131.273	GPC4
Bowel diverticula	2022-01-07	0.0307416	0.236312	0	0	37.6989	131.273	COL5A1
Bowel diverticulosis	2022-01-07	0.0307416	0.236312	0	0	37.6989	131.273	COL5A1
Broad metacarpals	2022-01-07	0.0307416	0.236312	0	0	37.6989	131.273	FBN1
Broad metatarsal	2022-01-07	0.0307416	0.236312	0	0	37.6989	131.273	FBN1
Broad toe	2022-01-07	0.0307416	0.236312	0	0	37.6989	131.273	GPC4
Molluscoid pseudotumors	2022-01-07	0.0307416	0.236312	0	0	37.6989	131.273	COL5A1
Neuroborreliosis	2022-01-07	0.0307416	0.236312	0	0	37.6989	131.273	CXCL13
Chromosome 2q37 deletion syndrome	2022-01-07	0.0307416	0.236312	0	0	37.6989	131.273	FARP2
Opioid-Related Disorders	2022-01-07	0.0307416	0.236312	0	0	37.6989	131.273	NAV3
Complement C3 Measurement	2022-01-07	0.0307416	0.236312	0	0	37.6989	131.273	TNXB
Congenital kyphoscoliosis	2022-01-07	0.0307416	0.236312	0	0	37.6989	131.273	COL5A1
POLYCYSTIC LIVER DISEASE 1	2022-01-07	0.0307416	0.236312	0	0	37.6989	131.273	FBN1
Ehlers-Danlos syndrome type 1	2022-01-07	0.0307416	0.236312	0	0	37.6989	131.273	COL5A1
Elongated superior cerebellar peduncle	2022-01-07	0.0307416	0.236312	0	0	37.6989	131.273	NPHP1
Central neuroblastoma	13/1655	0.0310924	0.236312	0	0	1.90314	6.60542	ROBO2;RTN4R;LGI1;CAV2;ITGA2;UNC5D;CXCL13;CDC42;CXCL12;BSG;RAPGEF1;S100A6;DISC1
Anxiety Disorders	5/396	0.0318629	0.236312	0	0	2.97162	10.2411	NLGN3;NRG3;CTNND2;DISC1;PLXNA3
Amyloidosis	8/833	0.031997	0.236312	0	0	2.28489	7.86486	RTN4R;NLGN1;CXCL12;CTNND2;BSG;CTNNA3;APBA1;DISC1
Thin face	1963-02-01	0.0320888	0.236312	0	0	7.48069	25.7279	SEMA3E;FBN1
Idiopathic hypogonadotropic hypogonadism	1963-02-01	0.0320888	0.236312	0	0	7.48069	25.7279	SEMA7A;SEMA3E
Narrow face	1963-02-01	0.0320888	0.236312	0	0	7.48069	25.7279	SEMA3E;FBN1
Oligohydramnios	1964-02-01	0.0330298	0.236312	0	0	7.35966	25.099	ITGA8;FBN1
Adenoma	9/1000	0.0336647	0.236312	0	0	2.14783	7.28395	EPS8;SCIN;CXCL12;NAV3;CAV2;BSG;NRXN3;NRCAM;APBA1
Small hand	1965-02-01	0.0339816	0.236312	0	0	7.24247	24.4936	CTNND2;FBN1
Metastatic Neoplasm	6/544	0.0344195	0.236312	0	0	2.60308	8.77012	RTN4R;CDC42;CXCL12;COL5A1;BSG;PCDHB9
Mammary Neoplasms, Experimental	3/160	0.0346182	0.236312	0	0	4.38913	14.7623	CDC42;COL5A1;S100A6
Hypotrophic malar bone	3/160	0.0346182	0.236312	0	0	4.38913	14.7623	ARVCF;SEMA3E;FBN1
Malar flattening	3/160	0.0346182	0.236312	0	0	4.38913	14.7623	ARVCF;SEMA3E;FBN1
Round face	1966-02-01	0.0349441	0.236312	0	0	7.12895	23.9106	CTNND2;FBN1
Hypertrophic disorder of skin, unspecified	1966-02-01	0.0349441	0.236312	0	0	7.12895	23.9106	CDC42;AKAP13
Round, full face	1966-02-01	0.0349441	0.236312	0	0	7.12895	23.9106	CTNND2;FBN1
Arachnodactyly	1966-02-01	0.0349441	0.236312	0	0	7.12895	23.9106	ARVCF;FBN1
Paroxysmal atrial fibrillation	1966-02-01	0.0349441	0.236312	0	0	7.12895	23.9106	CXCL12;CAV2
Renal corticomedullary cysts	2022-01-08	0.0350563	0.236312	0	0	32.3117	108.27	NPHP1
FNAITP	2022-01-08	0.0350563	0.236312	0	0	32.3117	108.27	ITGA2
Short 2nd finger	2022-01-08	0.0350563	0.236312	0	0	32.3117	108.27	GPC4
Shprintzen-Goldberg syndrome	2022-01-08	0.0350563	0.236312	0	0	32.3117	108.27	FBN1
Geleophysic dysplasia	2022-01-08	0.0350563	0.236312	0	0	32.3117	108.27	FBN1
Generalized tonic-clonic seizures with focal onset	2022-01-08	0.0350563	0.236312	0	0	32.3117	108.27	LGI1
Vasospasm, Intracranial	2022-01-08	0.0350563	0.236312	0	0	32.3117	108.27	S100A6
Visually threatening diabetic retinopathy	2022-01-08	0.0350563	0.236312	0	0	32.3117	108.27	CXCL12
Klippel-Trenaunay-Weber Syndrome	2022-01-08	0.0350563	0.236312	0	0	32.3117	108.27	AGGF1
Leg Length Inequality	2022-01-08	0.0350563	0.236312	0	0	32.3117	108.27	AGGF1
Panniculitis	2022-01-08	0.0350563	0.236312	0	0	32.3117	108.27	RHOJ
Dermal translucency	2022-01-08	0.0350563	0.236312	0	0	32.3117	108.27	COL5A1
Dilatation of the aortic arch	2022-01-08	0.0350563	0.236312	0	0	32.3117	108.27	SEMA3E
Duplicated collecting system	2022-01-08	0.0350563	0.236312	0	0	32.3117	108.27	TNXB
Metabolic Syndrome X	6/548	0.035478	0.236312	0	0	2.58334	8.62536	NRG3;BSG;FAT1;CTNNA3;MYO16;FBN1
Curvature of spine	5/408	0.03554	0.236312	0	0	2.88137	9.61539	COL5A1;CTNND2;NRXN1;GPC4;FBN1
Heartburn	3/162	0.0357165	0.236312	0	0	4.33348	14.4398	COL5A1;NRXN1;SEMA3E
High, narrow palate	1967-02-01	0.035917	0.236312	0	0	7.01892	23.3487	GPC4;FBN1
Bipolar I disorder	1967-02-01	0.035917	0.236312	0	0	7.01892	23.3487	NRG3;NRXN3
Retinitis Pigmentosa	5/410	0.0361775	0.236312	0	0	2.86684	9.51597	RTN4R;BSG;NPHP1;PCDH15;USH2A
Thin skin	1968-02-01	0.0369004	0.236312	0	0	6.91223	22.8071	TNXB;COL5A1
Atrial Septal Defects	3/165	0.0373976	0.236312	0	0	4.25258	13.9746	ARVCF;SEMA3E;GPC4
Williams Syndrome	1969-02-01	0.0378942	0.236312	0	0	6.80872	22.2846	FZD9;FBN1
Kallmann Syndrome	1969-02-01	0.0378942	0.236312	0	0	6.80872	22.2846	SEMA7A;SEMA3E
Malignant neoplasm of salivary gland	1969-02-01	0.0378942	0.236312	0	0	6.80872	22.2846	CXCL12;FAT1
Follicular thyroid carcinoma	3/167	0.0385406	0.236312	0	0	4.2003	13.6764	CAV2;BSG;FBN1
Acquired scoliosis	5/418	0.0387979	0.236312	0	0	2.81016	9.1313	COL5A1;CTNND2;NRXN1;GPC4;FBN1
Systemic Scleroderma	6/562	0.0393481	0.236312	0	0	2.51647	8.14155	CDC42;SEMA7A;TNXB;CXCL12;ITGA2;FBN1
Arthritis, Bacterial	2022-01-09	0.039352	0.236312	0	0	28.2713	91.4636	ITGA2
eyelids (symptom)	2022-01-09	0.039352	0.236312	0	0	28.2713	91.4636	PLXNA3
Feeling powerless	2022-01-09	0.039352	0.236312	0	0	28.2713	91.4636	FBN1
EPILEPSY, LATERAL TEMPORAL LOBE, AUTOSOMAL DOMINANT	2022-01-09	0.039352	0.236312	0	0	28.2713	91.4636	LGI1
Spondylolisthesis	2022-01-09	0.039352	0.236312	0	0	28.2713	91.4636	FBN1
Hyperventilation	2022-01-09	0.039352	0.236312	0	0	28.2713	91.4636	NRXN1
Tremor of hands	2022-01-09	0.039352	0.236312	0	0	28.2713	91.4636	CTNND2
Undifferentiated Neuroblastoma	2022-01-09	0.039352	0.236312	0	0	28.2713	91.4636	CDC42
Abnormality of the intestine	2022-01-09	0.039352	0.236312	0	0	28.2713	91.4636	ITGA8
Acrocyanosis	2022-01-09	0.039352	0.236312	0	0	28.2713	91.4636	TNXB
WHIM syndrome	2022-01-09	0.039352	0.236312	0	0	28.2713	91.4636	CXCL12
Microvillus inclusion disease	2022-01-09	0.039352	0.236312	0	0	28.2713	91.4636	CDC42
Motor Skills Disorders	2022-01-09	0.039352	0.236312	0	0	28.2713	91.4636	DISC1
NEPHRONOPHTHISIS 2	2022-01-09	0.039352	0.236312	0	0	28.2713	91.4636	NPHP1
Nonketotic hypoglycemia	2022-01-09	0.039352	0.236312	0	0	28.2713	91.4636	ITGA8
Obstruction of aortic arch	2022-01-09	0.039352	0.236312	0	0	28.2713	91.4636	SEMA3E
Obstructive Hydrocephalus	2022-01-09	0.039352	0.236312	0	0	28.2713	91.4636	MYO9A
Other emphysema	2022-01-09	0.039352	0.236312	0	0	28.2713	91.4636	FBN1
Congenital cerebellar ataxia	2022-01-09	0.039352	0.236312	0	0	28.2713	91.4636	GRID2
Congenital kyphosis	2022-01-09	0.039352	0.236312	0	0	28.2713	91.4636	FBN1
Premature osteoarthritis	2022-01-09	0.039352	0.236312	0	0	28.2713	91.4636	FBN1
Diseases of mitral valve	2022-01-09	0.039352	0.236312	0	0	28.2713	91.4636	FBN1
Duodenal atresia	2022-01-09	0.039352	0.236312	0	0	28.2713	91.4636	SEMA3E
Protrusio acetabuli	2022-01-09	0.039352	0.236312	0	0	28.2713	91.4636	FBN1
Atrial Fibrillation	4/288	0.0396982	0.236312	0	0	3.2522	10.493	CXCL12;CAV2;ITGA2;FBN1
Papillary Renal Cell Carcinoma	3/169	0.0397013	0.236312	0	0	4.14927	13.3871	AKAP13;NAV3;BSG
Cyst	3/169	0.0397013	0.236312	0	0	4.14927	13.3871	CDC42;FAT1;CDH8
Mental deficiency	9/1032	0.0399068	0.236312	0	0	2.07713	6.69086	KANK1;NLGN4X;NRXN1;NPHP1;PCDH15;SEMA3E;DISC1;USH2A;FBN1
Essential Tremor	1971-02-01	0.0399122	0.236312	0	0	6.61069	21.2935	RTN4R;CTNNA3
Pterygium	1971-02-01	0.0399122	0.236312	0	0	6.61069	21.2935	CXCL12;FBN1
Congenital deafness	4/289	0.0401232	0.236465	0	0	3.24062	10.4212	PCDH15;SEMA3E;GPC4;USH2A
Cerebellar Ataxia	6/565	0.0402111	0.236465	0	0	2.50258	8.0423	LGI1;GRID2;TRIO;NPHP1;PCDH15;ARHGAP26
Familial primary gastric lymphoma	1972-02-01	0.0409362	0.236465	0	0	6.51593	20.8232	CXCL12;CXCL13
Learning Disabilities	1972-02-01	0.0409362	0.236465	0	0	6.51593	20.8232	CTNND2;CDH8
ECTRODACTYLY, ECTODERMAL DYSPLASIA, AND CLEFT LIP/PALATE SYNDROME 1	1973-02-01	0.0419701	0.236465	0	0	6.42383	20.3687	S100A6;CXCL13
Attention Deficit Disorder	1973-02-01	0.0419701	0.236465	0	0	6.42383	20.3687	NRG3;DISC1
Difficulty speaking	1973-02-01	0.0419701	0.236465	0	0	6.42383	20.3687	GRID2;TRIO
Problems speaking	1973-02-01	0.0419701	0.236465	0	0	6.42383	20.3687	GRID2;TRIO
Increase in blood pressure	3/174	0.0426804	0.236465	0	0	4.02693	12.701	NPHP1;ITGA8;FBN1
DiGeorge Syndrome	1974-02-01	0.0430138	0.236465	0	0	6.33429	19.9292	ARVCF;PKP4
Adenocarcinoma of large intestine	4/297	0.0436166	0.236465	0	0	3.15085	9.86948	RTN4R;CDC42;LAMA5;S100A6
Ambiguous genitalia, female	2022-01-10	0.0436288	0.236465	0	0	25.1288	78.7043	TNXB
Simple syndactyly of fingers - first web	2022-01-10	0.0436288	0.236465	0	0	25.1288	78.7043	GPC4
Genital infection	2022-01-10	0.0436288	0.236465	0	0	25.1288	78.7043	CXCL13
Liver Diseases, Parasitic	2022-01-10	0.0436288	0.236465	0	0	25.1288	78.7043	ROBO2
Schizoaffective disorder, bipolar type	2022-01-10	0.0436288	0.236465	0	0	25.1288	78.7043	DISC1
Toe-walking gait	2022-01-10	0.0436288	0.236465	0	0	25.1288	78.7043	FBN1
Abnormality of oral frenula	2022-01-10	0.0436288	0.236465	0	0	25.1288	78.7043	COL5A1
Ambiguous genitalia due to virilization	2022-01-10	0.0436288	0.236465	0	0	25.1288	78.7043	TNXB
Loss of ability to walk	2022-01-10	0.0436288	0.236465	0	0	25.1288	78.7043	BVES
C4 complement assay (procedure)	2022-01-10	0.0436288	0.236465	0	0	25.1288	78.7043	TNXB
Occipital myelomeningocele	2022-01-10	0.0436288	0.236465	0	0	25.1288	78.7043	ARVCF
Poor wound healing	2022-01-10	0.0436288	0.236465	0	0	25.1288	78.7043	COL5A1
Developmental Coordination Disorder	2022-01-10	0.0436288	0.236465	0	0	25.1288	78.7043	DISC1
Diarrhea-associated hemolytic uremic syndrome	2022-01-10	0.0436288	0.236465	0	0	25.1288	78.7043	CXCL12
Prodromal Symptoms	2022-01-10	0.0436288	0.236465	0	0	25.1288	78.7043	RTN4R
Proportionate short stature	2022-01-10	0.0436288	0.236465	0	0	25.1288	78.7043	FBN1
Pulmonary lymphangioleiomyomatosis	2022-01-10	0.0436288	0.236465	0	0	25.1288	78.7043	BSG
Small nose	3/176	0.0439027	0.237233	0	0	3.97997	12.4405	TRIO;GPC4;FBN1
Proliferative diabetic retinopathy	1975-02-01	0.0440672	0.237407	0	0	6.24721	19.504	CXCL12;BSG
Congenital pectus carinatum	1976-02-01	0.0451302	0.241028	0	0	6.16247	19.0926	COL5A1;FBN1
Poor speech	1976-02-01	0.0451302	0.241028	0	0	6.16247	19.0926	GRID2;TRIO
Dyschezia	3/178	0.0451424	0.241028	0	0	3.93409	12.1875	ARVCF;TNXB;NRXN1
Short nose	3/179	0.0457688	0.24268	0	0	3.91154	12.0638	TRIO;GPC4;FBN1
Superficial ulcer	1977-02-01	0.0462026	0.24268	0	0	6.08	18.6943	ITGA2;CXCL13
Ulnar polydactyly of fingers	1977-02-01	0.0462026	0.24268	0	0	6.08	18.6943	NPHP1;GPC4
Non-small cell lung cancer stage I	1977-02-01	0.0462026	0.24268	0	0	6.08	18.6943	CXCL12;S100A6
Giant Cell Glioblastoma	1978-02-01	0.0472844	0.24268	0	0	5.9997	18.3085	CTNND2;FAT1
Abnormal vision	1978-02-01	0.0472844	0.24268	0	0	5.9997	18.3085	PCDH15;USH2A
Marinesco-Sjogren syndrome	1978-02-01	0.0472844	0.24268	0	0	5.9997	18.3085	NAV3;CTNND2
Neoplasms	10/1236	0.0476814	0.24268	0	0	1.92919	5.87095	RTN4R;CDC42;KANK1;CXCL12;CLSTN1;BSG;S100A6;FAT1;PKP4;CORO1A
Dendritic Cell Sarcoma, Follicular	2022-01-11	0.0478867	0.24268	0	0	22.6148	68.7244	CXCL13
Fetal polyuria	2022-01-11	0.0478867	0.24268	0	0	22.6148	68.7244	ITGA8
Hernia, Femoral	2022-01-11	0.0478867	0.24268	0	0	22.6148	68.7244	COL5A1
Isaacs syndrome	2022-01-11	0.0478867	0.24268	0	0	22.6148	68.7244	LGI1
Osteochondromatosis	2022-01-11	0.0478867	0.24268	0	0	22.6148	68.7244	GPC4
pediatric AIDS	2022-01-11	0.0478867	0.24268	0	0	22.6148	68.7244	CXCL12
Polysplenia	2022-01-11	0.0478867	0.24268	0	0	22.6148	68.7244	GPC4
Posterior helix pit	2022-01-11	0.0478867	0.24268	0	0	22.6148	68.7244	GPC4
Potter's facies	2022-01-11	0.0478867	0.24268	0	0	22.6148	68.7244	ITGA8
Dimple chin	2022-01-11	0.0478867	0.24268	0	0	22.6148	68.7244	SEMA3E
Gliosis	1979-02-01	0.0483755	0.244467	0	0	5.92148	17.9348	ITGA2;TNR
Short stature	7/750	0.0496345	0.245354	0	0	2.20228	6.61359	ARVCF;COL5A1;CTNND2;NPHP1;NRXN3;SEMA3E;FBN1
Neoplasms, Experimental	1981-02-01	0.050585	0.245354	0	0	5.77099	17.2212	BSG;S100A6
Multicystic Dysplastic Kidney	1981-02-01	0.050585	0.245354	0	0	5.77099	17.2212	NPHP1;GPC4
Craniofacial Abnormalities	3/187	0.0509349	0.245354	0	0	3.73995	11.1346	NRXN1;GPC4;CNTN4
Hyperlipidemia, Familial Combined	1982-02-01	0.0517033	0.245354	0	0	5.69856	16.8805	PCDH15;FAT1
Aortic Aneurysm, Ruptured	2022-01-12	0.052126	0.245354	0	0	20.5579	60.7298	FBN1
Arthritis, Infectious	2022-01-12	0.052126	0.245354	0	0	20.5579	60.7298	ITGA2
Auditory Processing Disorder, Central	2022-01-12	0.052126	0.245354	0	0	20.5579	60.7298	NRXN1
Semantic-Pragmatic Disorder	2022-01-12	0.052126	0.245354	0	0	20.5579	60.7298	NRXN1
Restrictive behavior, interests, and activities	2022-01-12	0.052126	0.245354	0	0	20.5579	60.7298	NLGN4X
Abnormal lung lobation	2022-01-12	0.052126	0.245354	0	0	20.5579	60.7298	GPC4
Abnormality of aortic arch	2022-01-12	0.052126	0.245354	0	0	20.5579	60.7298	ARVCF
Abnormality of cochlea	2022-01-12	0.052126	0.245354	0	0	20.5579	60.7298	PCDH15
Abnormality of the tonsils	2022-01-12	0.052126	0.245354	0	0	20.5579	60.7298	ARVCF
Increased IgE level	2022-01-12	0.052126	0.245354	0	0	20.5579	60.7298	GPC4
Bladder Diverticulum	2022-01-12	0.052126	0.245354	0	0	20.5579	60.7298	COL5A1
Myelokathexis	2022-01-12	0.052126	0.245354	0	0	20.5579	60.7298	CXCL12
Early Hepatocellular Carcinoma	2022-01-12	0.052126	0.245354	0	0	20.5579	60.7298	BSG
Cholangiocarcinoma	5/455	0.0524088	0.245354	0	0	2.57421	7.59051	ROBO2;EPS8;CXCL12;BSG;FAT1
HIV-1 infection	1983-02-01	0.0528304	0.245354	0	0	5.62793	16.5499	TNXB;CXCL12
bone destruction	1983-02-01	0.0528304	0.245354	0	0	5.62793	16.5499	CXCL12;BSG
Bulbous nasal tip	1983-02-01	0.0528304	0.245354	0	0	5.62793	16.5499	ARVCF;FBN1
Bulbous nose	1983-02-01	0.0528304	0.245354	0	0	5.62793	16.5499	ARVCF;FBN1
Potato nose	1983-02-01	0.0528304	0.245354	0	0	5.62793	16.5499	ARVCF;FBN1
Psychotic Disorders	4/317	0.0530789	0.245354	0	0	2.94651	8.65089	RTN4R;DISC1;ARHGAP26;FBN1
Malignant Neoplasms	11/1438	0.0539509	0.245354	0	0	1.82671	5.33342	RTN4R;CDC42;LAMA5;KANK1;CXCL12;ITGA2;BSG;S100A6;FAT1;BVES;CORO1A
Kyphoscoliosis deformity of spine	1984-02-01	0.0539662	0.245354	0	0	5.55901	16.229	COL5A1;FBN1
Developmental delay (disorder)	3/193	0.054988	0.245354	0	0	3.62075	10.5025	NRG3;NRXN1;CNTN4
Convex nasal bridge	1985-02-01	0.0551108	0.245354	0	0	5.49176	15.9174	ARVCF;FBN1
Primary physiologic amenorrhea	1985-02-01	0.0551108	0.245354	0	0	5.49176	15.9174	ITGA8;SEMA3E
Prominent nasal bridge	1985-02-01	0.0551108	0.245354	0	0	5.49176	15.9174	ARVCF;FBN1
Mean Corpuscular Volume (result)	3/194	0.0556782	0.245354	0	0	3.60161	10.402	AKAP13;TNXB;MYO16
Eclampsia	3/194	0.0556782	0.245354	0	0	3.60161	10.402	CXCL12;S100A6;CTNNA3
Restrictive behavior	2022-01-13	0.0563465	0.245354	0	0	18.8438	54.199	NLGN4X
Retinitis	2022-01-13	0.0563465	0.245354	0	0	18.8438	54.199	CXCL12
Eye Color	2022-01-13	0.0563465	0.245354	0	0	18.8438	54.199	CTNNA2
Familial Epilepsies	2022-01-13	0.0563465	0.245354	0	0	18.8438	54.199	LGI1
Familial hematuria	2022-01-13	0.0563465	0.245354	0	0	18.8438	54.199	LAMA5
Secondary Open Angle Glaucoma	2022-01-13	0.0563465	0.245354	0	0	18.8438	54.199	CAV2
Thin bony cortex	2022-01-13	0.0563465	0.245354	0	0	18.8438	54.199	FBN1
22q11 partial monosomy syndrome	2022-01-13	0.0563465	0.245354	0	0	18.8438	54.199	ARVCF
Valgus deformities of feet	2022-01-13	0.0563465	0.245354	0	0	18.8438	54.199	FBN1
Vestibular dysfunction	2022-01-13	0.0563465	0.245354	0	0	18.8438	54.199	PCDH15
Vestibular hypofunction	2022-01-13	0.0563465	0.245354	0	0	18.8438	54.199	PCDH15
Infrequent generalized seizures	2022-01-13	0.0563465	0.245354	0	0	18.8438	54.199	CTNND2
Adult Anaplastic Large Cell Lymphoma	2022-01-13	0.0563465	0.245354	0	0	18.8438	54.199	BSG
Islets of Langerhans hyperplasia	2022-01-13	0.0563465	0.245354	0	0	18.8438	54.199	GPC4
Language Development Disorders	2022-01-13	0.0563465	0.245354	0	0	18.8438	54.199	NRXN1
Long toe	2022-01-13	0.0563465	0.245354	0	0	18.8438	54.199	FBN1
Micropapillary carcinoma	2022-01-13	0.0563465	0.245354	0	0	18.8438	54.199	CXCL12
Canine Osteosarcoma	2022-01-13	0.0563465	0.245354	0	0	18.8438	54.199	CAV2
Musculoskeletal Diseases	2022-01-13	0.0563465	0.245354	0	0	18.8438	54.199	COL5A1
Clinically isolated syndrome	2022-01-13	0.0563465	0.245354	0	0	18.8438	54.199	CXCL13
Opioid abuse	2022-01-13	0.0563465	0.245354	0	0	18.8438	54.199	NAV3
OVERLAP CONNECTIVE TISSUE DISEASE	2022-01-13	0.0563465	0.245354	0	0	18.8438	54.199	FBN1
Congenital hypogonadotropic hypogonadism	2022-01-13	0.0563465	0.245354	0	0	18.8438	54.199	SEMA7A
Primary chondrosarcoma of bone	2022-01-13	0.0563465	0.245354	0	0	18.8438	54.199	CXCL12
Neoplasm Metastasis	24/3920	0.0565283	0.245549	0	0	1.51777	4.36057	RTN4R;LGI1;LAMA5;SEMA7A;CAV2;CNTN6;CTNND2;ITGA2;SEMA3E;CXCL13;CORO1A;CDC42;OBSCN;SCIN;CXCL12;COL5A1;BSG;S100A6;FAT1;PLXNC1;AMOTL1;BVES;PCDHB9;FBN1
ovarian neoplasm	8/938	0.0572104	0.247912	0	0	2.01577	5.76716	CDC42;AKAP13;CXCL12;NAV3;BSG;ITGA8;CTNNA3;CORO1A
Colonic Neoplasms	7/778	0.058219	0.250713	0	0	2.1192	6.02603	EPS8;CXCL12;CAV2;ITGA2;RHOJ;FAT1;NRCAM
Congenital clubfoot	3/198	0.0584805	0.250713	0	0	3.52701	10.0134	COL5A1;ITGA8;GPC4
Mental disorders	4/329	0.0592533	0.250713	0	0	2.83598	8.0143	CTNND2;NRXN1;NRCAM;DISC1
SEBASTIAN SYNDROME	2022-01-14	0.0605485	0.250713	0	0	17.3934	48.7764	CXCL12
Hydatidiform Mole, Partial	2022-01-14	0.0605485	0.250713	0	0	17.3934	48.7764	CORO1A
Small earlobe	2022-01-14	0.0605485	0.250713	0	0	17.3934	48.7764	ARVCF
Skin Diseases, Bacterial	2022-01-14	0.0605485	0.250713	0	0	17.3934	48.7764	AGGF1
von Willebrand Disease, Type 1	2022-01-14	0.0605485	0.250713	0	0	17.3934	48.7764	ITGA2
Aarskog syndrome	2022-01-14	0.0605485	0.250713	0	0	17.3934	48.7764	CDC42
Tubulointerstitial scarring	2022-01-14	0.0605485	0.250713	0	0	17.3934	48.7764	NPHP1
Vascular occlusion	2022-01-14	0.0605485	0.250713	0	0	17.3934	48.7764	FZD9
Vasculitis of the skin	2022-01-14	0.0605485	0.250713	0	0	17.3934	48.7764	CXCL13
Adams Oliver syndrome	2022-01-14	0.0605485	0.250713	0	0	17.3934	48.7764	CDC42
Junctional Epidermolysis Bullosa	2022-01-14	0.0605485	0.250713	0	0	17.3934	48.7764	LAMA5
Loeys-Dietz Syndrome	2022-01-14	0.0605485	0.250713	0	0	17.3934	48.7764	FBN1
Atresia of vagina	2022-01-14	0.0605485	0.250713	0	0	17.3934	48.7764	ITGA8
Cerebral dysfunction	2022-01-14	0.0605485	0.250713	0	0	17.3934	48.7764	DISC1
Classical Lissencephaly	2022-01-14	0.0605485	0.250713	0	0	17.3934	48.7764	DISC1
Mammary Neoplasms	16/2387	0.0608023	0.250713	0	0	1.62142	4.54018	LAMA5;CAV2;ITGA2;CXCL13;CORO1A;EPS8;CDC42;AKAP13;CXCL12;NRG3;TNN;BSG;S100A6;NRCAM;EMB;AMOTL1
Short palm	1990-02-01	0.06096	0.250713	0	0	5.17842	14.4868	GPC4;FBN1
Cystic kidney	1990-02-01	0.06096	0.250713	0	0	5.17842	14.4868	LAMA5;GPC4
Nonsyndromic Deafness	1991-02-01	0.0621545	0.250713	0	0	5.11998	14.224	PCDH15;USH2A
Malignant mesothelioma	4/335	0.062479	0.250713	0	0	2.78372	7.71905	TNXB;CXCL12;SEMA4F;CXCL13
Short neck	3/204	0.0628069	0.250713	0	0	3.42069	9.4674	ARVCF;CTNND2;GPC4
Osteogenesis Imperfecta	3/204	0.0628069	0.250713	0	0	3.42069	9.4674	TNXB;COL5A1;FBN1
Embryonal Carcinoma	3/205	0.0635422	0.250713	0	0	3.40358	9.38044	CXCL12;BSG;EMB
Language Delay	3/206	0.0642815	0.250713	0	0	3.38664	9.29458	TRIO;NLGN4X;NRXN1
Pneumonitis	4/339	0.0646803	0.250713	0	0	2.74992	7.5301	SEMA7A;CXCL12;PLXNC1;CXCL13
Reproductive tract infection	2022-01-15	0.064732	0.250713	0	0	16.1502	44.2111	BSG
response to ACE inhibitor	2022-01-15	0.064732	0.250713	0	0	16.1502	44.2111	CLASP1
Smoker's lung	2022-01-15	0.064732	0.250713	0	0	16.1502	44.2111	BSG
Hereditary liability to pressure palsies	2022-01-15	0.064732	0.250713	0	0	16.1502	44.2111	ARHGEF10
Supravalvular aortic stenosis	2022-01-15	0.064732	0.250713	0	0	16.1502	44.2111	FBN1
Abnormality of position of teeth	2022-01-15	0.064732	0.250713	0	0	16.1502	44.2111	FBN1
Urinary Stress Incontinence	2022-01-15	0.064732	0.250713	0	0	16.1502	44.2111	FBN1
Ascending aortic dissection	2022-01-15	0.064732	0.250713	0	0	16.1502	44.2111	FBN1
Meleda Disease	2022-01-15	0.064732	0.250713	0	0	16.1502	44.2111	CXCL12
Metaphyseal chondrodysplasia	2022-01-15	0.064732	0.250713	0	0	16.1502	44.2111	FBN1
Misalignment of teeth	2022-01-15	0.064732	0.250713	0	0	16.1502	44.2111	FBN1
Complex partial seizure with impairment of consciousness	2022-01-15	0.064732	0.250713	0	0	16.1502	44.2111	LGI1
Cystic medial necrosis of aorta	2022-01-15	0.064732	0.250713	0	0	16.1502	44.2111	FBN1
Platybasia	2022-01-15	0.064732	0.250713	0	0	16.1502	44.2111	ARVCF
Descending aortic dissection	2022-01-15	0.064732	0.250713	0	0	16.1502	44.2111	FBN1
Hypertensive disease	10/1310	0.0655206	0.250713	0	0	1.81217	4.93887	TNXB;ITGA2;ULK4;BSG;NPHP1;S100A6;ITGA8;CNTN4;CXCL13;FBN1
Adenoid Cystic Carcinoma	3/208	0.0657721	0.250713	0	0	3.35326	9.1261	CNTN6;BSG;FAT1
AMYOTROPHIC LATERAL SCLEROSIS 1	1994-02-01	0.0657856	0.250713	0	0	4.95227	13.4769	CTNND2;BSG
Immunologic Deficiency Syndromes	6/641	0.0661672	0.250713	0	0	2.1944	5.95906	ARVCF;TNXB;CXCL12;BSG;FAT1;CORO1A
Smoking Behaviors	3/209	0.0665233	0.250713	0	0	3.33681	9.04344	NRXN1;NRXN3;MYO16
Myxoid cyst	3/209	0.0665233	0.250713	0	0	3.33681	9.04344	RTN4R;NLGN1;CAV2
Diabetes Mellitus, Non-Insulin-Dependent	12/1672	0.0665888	0.250713	0	0	1.71344	4.64209	CXCL12;CAV2;ITGA2;NRXN1;RAPGEF1;S100A6;NRXN3;FAT1;UNC5D;GPC4;DISC1;FBN1
Rotting teeth	1995-02-01	0.0670115	0.250713	0	0	4.89878	13.2409	ARVCF;COL5A1
Sciatic Neuropathy	1995-02-01	0.0670115	0.250713	0	0	4.89878	13.2409	NLGN3;NLGN2
Anorexia Nervosa	1995-02-01	0.0670115	0.250713	0	0	4.89878	13.2409	ARVCF;CNTN4
Congenital diaphragmatic hernia	1995-02-01	0.0670115	0.250713	0	0	4.89878	13.2409	COL5A1;GPC4
Glomerulonephritis	3/210	0.0672786	0.250713	0	0	3.32053	8.96181	ITGA2;EMB;FBN1
Neurofibromatosis 1	3/210	0.0672786	0.250713	0	0	3.32053	8.96181	CDC42;TNXB;CXCL12
Retinal Detachment	1996-02-01	0.068245	0.250713	0	0	4.84642	13.0109	CXCL12;FBN1
Aortic Aneurysm	1996-02-01	0.068245	0.250713	0	0	4.84642	13.0109	COL5A1;FBN1
Cardiac fibrosis	1996-02-01	0.068245	0.250713	0	0	4.84642	13.0109	ITGA2;ITGA8
Congenital contractural arachnodactyly	3/212	0.0688008	0.250713	0	0	3.28842	8.80158	ROBO2;CXCL12;FBN1
Recurrent depression	2022-01-16	0.0688971	0.250713	0	0	15.0727	40.3217	DISC1
Retinal pigment epithelial atrophy	2022-01-16	0.0688971	0.250713	0	0	15.0727	40.3217	USH2A
Dyspnea, Paroxysmal	2022-01-16	0.0688971	0.250713	0	0	15.0727	40.3217	FBN1
Focal Nodular Hyperplasia	2022-01-16	0.0688971	0.250713	0	0	15.0727	40.3217	NRCAM
Severe periodontitis	2022-01-16	0.0688971	0.250713	0	0	15.0727	40.3217	FBN1
Nephronophthisis, familial juvenile	2022-01-16	0.0688971	0.250713	0	0	15.0727	40.3217	NPHP1
Tubular atrophy	2022-01-16	0.0688971	0.250713	0	0	15.0727	40.3217	NPHP1
Abnormality of the iris	2022-01-16	0.0688971	0.250713	0	0	15.0727	40.3217	FBN1
AIDS (Disease)	2022-01-16	0.0688971	0.250713	0	0	15.0727	40.3217	CXCL12
Limb-girdle muscle weakness	2022-01-16	0.0688971	0.250713	0	0	15.0727	40.3217	BVES
Asymmetric crying face association	2022-01-16	0.0688971	0.250713	0	0	15.0727	40.3217	ARVCF
Broad ribs	2022-01-16	0.0688971	0.250713	0	0	15.0727	40.3217	FBN1
Cellulitis	2022-01-16	0.0688971	0.250713	0	0	15.0727	40.3217	AGGF1
Cerebellar malformation	2022-01-16	0.0688971	0.250713	0	0	15.0727	40.3217	CORO1A
Optic Nerve Glioma	2022-01-16	0.0688971	0.250713	0	0	15.0727	40.3217	CXCL12
Congenital absence of kidneys syndrome	2022-01-16	0.0688971	0.250713	0	0	15.0727	40.3217	ITGA8
Cortical cataract	2022-01-16	0.0688971	0.250713	0	0	15.0727	40.3217	CTNND2
Disproportionate tall stature	2022-01-16	0.0688971	0.250713	0	0	15.0727	40.3217	FBN1
Duration of sleep	2022-01-16	0.0688971	0.250713	0	0	15.0727	40.3217	PCDH15
Speech Delay	3/213	0.0695679	0.252641	0	0	3.27259	8.72294	TRIO;NLGN4X;NRXN1
Pneumonia	5/497	0.0708633	0.256826	0	0	2.34938	6.2188	CDC42;SEMA7A;CXCL12;PLXNC1;CXCL13
Poor school performance	8/985	0.0717502	0.257176	0	0	1.91405	5.04268	NLGN3;KANK1;NLGN4X;NPHP1;PCDH15;SEMA3E;USH2A;FBN1
Aortic Aneurysm, Thoracic	1999-02-01	0.0719905	0.257176	0	0	4.69582	12.3557	COL5A1;FBN1
Affective Disorders, Psychotic	2022-01-17	0.0730438	0.257176	0	0	14.13	36.9738	DISC1
Familial Hyperaldosteronism	2022-01-17	0.0730438	0.257176	0	0	14.13	36.9738	S100A6
Tricuspid Valve Insufficiency	2022-01-17	0.0730438	0.257176	0	0	14.13	36.9738	FBN1
Abnormality of female internal genitalia	2022-01-17	0.0730438	0.257176	0	0	14.13	36.9738	SEMA3E
Abnormality of the eyebrow	2022-01-17	0.0730438	0.257176	0	0	14.13	36.9738	FBN1
Abnormality of the helix	2022-01-17	0.0730438	0.257176	0	0	14.13	36.9738	GPC4
Interrupted aortic arch	2022-01-17	0.0730438	0.257176	0	0	14.13	36.9738	SEMA3E
X-linked hydrocephalus syndrome	2022-01-17	0.0730438	0.257176	0	0	14.13	36.9738	CNTN6
Memory dysfunction	2022-01-17	0.0730438	0.257176	0	0	14.13	36.9738	APBA1
Multiple congenital anomalies	2022-01-17	0.0730438	0.257176	0	0	14.13	36.9738	NRXN1
Corneal diameter increased	2022-01-17	0.0730438	0.257176	0	0	14.13	36.9738	FBN1
Abnormal heart beat	2/100	0.0732536	0.257176	0	0	4.64767	12.1482	TNXB;GPC4
Myalgia	2/100	0.0732536	0.257176	0	0	4.64767	12.1482	ARVCF;TNXB
ECG abnormality	2/100	0.0732536	0.257176	0	0	4.64767	12.1482	TNXB;GPC4
Hypertrophy of lower jaw	2/102	0.0758014	0.258297	0	0	4.55425	11.7483	GPC4;FBN1
mandibular excess (physical finding)	2/102	0.0758014	0.258297	0	0	4.55425	11.7483	GPC4;FBN1
Mandibular hyperplasia	2/102	0.0758014	0.258297	0	0	4.55425	11.7483	GPC4;FBN1
Cardiac conduction abnormality	2/102	0.0758014	0.258297	0	0	4.55425	11.7483	TNXB;GPC4
Status Epilepticus	3/221	0.0758434	0.258297	0	0	3.15122	8.12725	NLGN1;NLGN2;CXCL12
Renal Cell Carcinoma	10/1348	0.076177	0.258297	0	0	1.75711	4.52402	CDC42;AKAP13;KANK1;CXCL12;NAV3;CAV2;BSG;FAT1;UNC5D;CDH8
HIV Coinfection	2/103	0.0770858	0.258297	0	0	4.50893	11.5557	CDC42;CXCL12
Hypoplastic feet	2/103	0.0770858	0.258297	0	0	4.50893	11.5557	GPC4;FBN1
Electrocardiogram abnormal	2/103	0.0770858	0.258297	0	0	4.50893	11.5557	TNXB;GPC4
Reduced subcutaneous adipose tissue	2022-01-18	0.0771722	0.258297	0	0	13.2981	34.066	FBN1
Renal dysplasia and retinal aplasia (disorder)	2022-01-18	0.0771722	0.258297	0	0	13.2981	34.066	NPHP1
ECTODERMAL DYSPLASIA 10B, HYPOHIDROTIC/HAIR/TOOTH TYPE, AUTOSOMAL RECESSIVE	2022-01-18	0.0771722	0.258297	0	0	13.2981	34.066	CDC42
ECTODERMAL DYSPLASIA 11B, HYPOHIDROTIC/HAIR/TOOTH TYPE, AUTOSOMAL RECESSIVE	2022-01-18	0.0771722	0.258297	0	0	13.2981	34.066	CDC42
Sexually Transmitted Diseases	2022-01-18	0.0771722	0.258297	0	0	13.2981	34.066	EMB
Heart murmur	2022-01-18	0.0771722	0.258297	0	0	13.2981	34.066	FBN1
Pseudohypoaldosteronism, Type I	2022-01-18	0.0771722	0.258297	0	0	13.2981	34.066	S100A6
Venous malformation	2022-01-18	0.0771722	0.258297	0	0	13.2981	34.066	AGGF1
Aneurysmal disease	2022-01-18	0.0771722	0.258297	0	0	13.2981	34.066	FBN1
Centrally nucleated skeletal muscle fibers	2022-01-18	0.0771722	0.258297	0	0	13.2981	34.066	BVES
Nail-Patella Syndrome	2022-01-18	0.0771722	0.258297	0	0	13.2981	34.066	COL5A1
Narrowing	2022-01-18	0.0771722	0.258297	0	0	13.2981	34.066	FBN1
Nongerminomatous Germ Cell Tumor	2022-01-18	0.0771722	0.258297	0	0	13.2981	34.066	CXCL12
Cryptosporidiosis	2022-01-18	0.0771722	0.258297	0	0	13.2981	34.066	CDC42
Protrusion of tongue	2022-01-18	0.0771722	0.258297	0	0	13.2981	34.066	NRXN1
Dysseborrheic dermatitis	2022-01-18	0.0771722	0.258297	0	0	13.2981	34.066	ARVCF
Increased size of the mandible	2/104	0.0783771	0.25872	0	0	4.4645	11.3676	GPC4;FBN1
Electrocardiographic changes	2/104	0.0783771	0.25872	0	0	4.4645	11.3676	TNXB;GPC4
Pulmonary Emphysema	3/225	0.0790725	0.25872	0	0	3.09381	7.8502	BSG;CXCL13;FBN1
Exogenous Hyperinsulinism	2022-01-19	0.0812825	0.25872	0	0	12.5587	31.5202	FBN1
Flared iliac wings	2022-01-19	0.0812825	0.25872	0	0	12.5587	31.5202	GPC4
Shallow orbits	2022-01-19	0.0812825	0.25872	0	0	12.5587	31.5202	FBN1
Stretched skin	2022-01-19	0.0812825	0.25872	0	0	12.5587	31.5202	FBN1
Impaired T cell function	2022-01-19	0.0812825	0.25872	0	0	12.5587	31.5202	ARVCF
Lack of skin elasticity	2022-01-19	0.0812825	0.25872	0	0	12.5587	31.5202	FBN1
Alloimmunisation	2022-01-19	0.0812825	0.25872	0	0	12.5587	31.5202	ITGA2
Angiolymphoid hyperplasia	2022-01-19	0.0812825	0.25872	0	0	12.5587	31.5202	CXCL13
Aortic Rupture	2022-01-19	0.0812825	0.25872	0	0	12.5587	31.5202	FBN1
Nasal Type Extranodal NK/T-Cell Lymphoma	2022-01-19	0.0812825	0.25872	0	0	12.5587	31.5202	RHOJ
Communicating Hydrocephalus	2022-01-19	0.0812825	0.25872	0	0	12.5587	31.5202	FBN1
Congenital keratoglobus	2022-01-19	0.0812825	0.25872	0	0	12.5587	31.5202	FBN1
Endocarditis	2022-01-19	0.0812825	0.25872	0	0	12.5587	31.5202	FBN1
Endogenous Hyperinsulinism	2022-01-19	0.0812825	0.25872	0	0	12.5587	31.5202	FBN1
White Blood Cell Count procedure	2/107	0.0822919	0.25872	0	0	4.33629	10.8298	ARVCF;TNXB
Basal cell carcinoma	2/107	0.0822919	0.25872	0	0	4.33629	10.8298	CXCL12;S100A6
Microstomia	2/107	0.0822919	0.25872	0	0	4.33629	10.8298	SEMA3E;FBN1
Pleural effusion disorder	2/107	0.0822919	0.25872	0	0	4.33629	10.8298	CTNND2;S100A6
Endometrioma	3/229	0.0823612	0.25872	0	0	3.03843	7.58588	ITGA2;PLXNC1;FBN1
No development of motor milestones	3/229	0.0823612	0.25872	0	0	3.03843	7.58588	TRIO;PCDH15;FBN1
Secondary Neoplasm	2/108	0.0836101	0.25872	0	0	4.29516	10.6588	CDC42;CXCL12
Tumor Promotion	2/108	0.0836101	0.25872	0	0	4.29516	10.6588	EPS8;CXCL12
Vesico-Ureteral Reflux	2/108	0.0836101	0.25872	0	0	4.29516	10.6588	ROBO2;TNXB
Waldenstrom Macroglobulinemia	2/108	0.0836101	0.25872	0	0	4.29516	10.6588	CXCL12;BSG
Mechanical Allodynia	2/108	0.0836101	0.25872	0	0	4.29516	10.6588	ITGA2;CXCL13
Class III malocclusion	2/108	0.0836101	0.25872	0	0	4.29516	10.6588	GPC4;FBN1
Congenital ocular coloboma (disorder)	2/108	0.0836101	0.25872	0	0	4.29516	10.6588	NPHP1;SEMA3E
MYELODYSPLASTIC SYNDROME	6/683	0.0839449	0.25872	0	0	2.05378	5.08844	ROBO2;AKAP13;CXCL12;FZD9;ARHGAP26;TM9SF4
Motor delay	3/232	0.0848662	0.25872	0	0	2.99817	7.39553	TRIO;PCDH15;FBN1
Flexion contracture of proximal interphalangeal joint	2/109	0.0849348	0.25872	0	0	4.25481	10.4918	GPC4;FBN1
Deafness, Acquired	2022-01-20	0.0853747	0.25872	0	0	11.8971	29.2753	PCDH15
Hearing Loss, Extreme	2022-01-20	0.0853747	0.25872	0	0	11.8971	29.2753	PCDH15
Sick Sinus Syndrome	2022-01-20	0.0853747	0.25872	0	0	11.8971	29.2753	FBN1
Small thymus	2022-01-20	0.0853747	0.25872	0	0	11.8971	29.2753	ARVCF
Spinal canal stenosis	2022-01-20	0.0853747	0.25872	0	0	11.8971	29.2753	FBN1
Sprengel deformity	2022-01-20	0.0853747	0.25872	0	0	11.8971	29.2753	COL5A1
Hypoplasia of iris	2022-01-20	0.0853747	0.25872	0	0	11.8971	29.2753	FBN1
Accessory nipple	2022-01-20	0.0853747	0.25872	0	0	11.8971	29.2753	GPC4
Alveolar Soft Part Sarcoma	2022-01-20	0.0853747	0.25872	0	0	11.8971	29.2753	BSG
Arteriosclerosis Obliterans	2022-01-20	0.0853747	0.25872	0	0	11.8971	29.2753	CXCL12
Autosomal dominant compelling helio ophthalmic outburst syndrome	2022-01-20	0.0853747	0.25872	0	0	11.8971	29.2753	NRG3
Bifid scrotum	2022-01-20	0.0853747	0.25872	0	0	11.8971	29.2753	SEMA3E
Bilateral Deafness	2022-01-20	0.0853747	0.25872	0	0	11.8971	29.2753	PCDH15
Bone spicule pigmentation of the retina	2022-01-20	0.0853747	0.25872	0	0	11.8971	29.2753	USH2A
Motion Sickness	2022-01-20	0.0853747	0.25872	0	0	11.8971	29.2753	NLGN1
Cerebral Vasospasm	2022-01-20	0.0853747	0.25872	0	0	11.8971	29.2753	S100A6
Compensatory Hyperinsulinemia	2022-01-20	0.0853747	0.25872	0	0	11.8971	29.2753	FBN1
Complete Hearing Loss	2022-01-20	0.0853747	0.25872	0	0	11.8971	29.2753	PCDH15
Congenital abnormality of vein	2022-01-20	0.0853747	0.25872	0	0	11.8971	29.2753	AGGF1
Deaf Mutism	2022-01-20	0.0853747	0.25872	0	0	11.8971	29.2753	PCDH15
Placental Choriocarcinoma	2022-01-20	0.0853747	0.25872	0	0	11.8971	29.2753	S100A6
Destructive Arthritis	2022-01-20	0.0853747	0.25872	0	0	11.8971	29.2753	ITGA2
Eczema Herpeticum	2022-01-20	0.0853747	0.25872	0	0	11.8971	29.2753	CAV2
Small testicle	2/110	0.0862659	0.26054	0	0	4.2152	10.3286	SEMA3E;FBN1
Borderline Personality Disorder	2/110	0.0862659	0.26054	0	0	4.2152	10.3286	NRXN3;DISC1
Hyperinsulinism	4/377	0.0875782	0.263068	0	0	2.46497	6.00276	CXCL12;FAT1;USH2A;FBN1
Hydronephrosis	2/111	0.0876033	0.263068	0	0	4.17632	10.1691	SEMA3E;GPC4
Idiopathic Pulmonary Fibrosis	4/379	0.0888804	0.263068	0	0	2.45158	5.93395	CXCL12;ITGA2;CXCL13;FBN1
Skin Erosion	2/112	0.088947	0.263068	0	0	4.13814	10.0131	ITGA2;CXCL13
ALPHA-THALASSEMIA/MENTAL RETARDATION SYNDROME, NONDELETION TYPE, X-LINKED	2022-01-21	0.0894488	0.263068	0	0	11.3017	27.2833	ARHGAP26
Regurgitation	2022-01-21	0.0894488	0.263068	0	0	11.3017	27.2833	FBN1
Congenital Myasthenic Syndromes, Presynaptic	2022-01-21	0.0894488	0.263068	0	0	11.3017	27.2833	MYO9A
Hereditary Multiple Exostoses	2022-01-21	0.0894488	0.263068	0	0	11.3017	27.2833	GPC4
Tubulointerstitial fibrosis	2022-01-21	0.0894488	0.263068	0	0	11.3017	27.2833	NPHP1
idiopathic epilepsy	2022-01-21	0.0894488	0.263068	0	0	11.3017	27.2833	LGI1
Asthma chronic	2022-01-21	0.0894488	0.263068	0	0	11.3017	27.2833	SEMA7A
Atrophic scar	2022-01-21	0.0894488	0.263068	0	0	11.3017	27.2833	COL5A1
Myomatous neoplasm	2022-01-21	0.0894488	0.263068	0	0	11.3017	27.2833	CDC42
Neonatal respiratory distress	2022-01-21	0.0894488	0.263068	0	0	11.3017	27.2833	FBN1
Diastasis recti	2022-01-21	0.0894488	0.263068	0	0	11.3017	27.2833	GPC4
Prolonged QT interval	2022-01-21	0.0894488	0.263068	0	0	11.3017	27.2833	GPC4
Glaucoma	4/381	0.0901919	0.264819	0	0	2.43832	5.86615	COL5A1;CAV2;USH2A;FBN1
Obsessive-Compulsive Disorder	2/114	0.0916528	0.26669	0	0	4.06383	9.71154	TRIO;SEMA3E
Invasive carcinoma of breast	4/385	0.0928431	0.26669	0	0	2.41223	5.73349	EPS8;CXCL12;BSG;FAT1
Spastic Paraplegia	2/115	0.0930148	0.26669	0	0	4.02767	9.5657	GRID2;NRCAM
Epidermodysplasia Verruciformis	2022-01-22	0.093505	0.26669	0	0	10.763	25.5055	CORO1A
Breast cancer, lobular	2022-01-22	0.093505	0.26669	0	0	10.763	25.5055	CTNND2
Fragile skin	2022-01-22	0.093505	0.26669	0	0	10.763	25.5055	COL5A1
SIMPSON-GOLABI-BEHMEL SYNDROME, TYPE 1	2022-01-22	0.093505	0.26669	0	0	10.763	25.5055	GPC4
Tetany	2022-01-22	0.093505	0.26669	0	0	10.763	25.5055	ARVCF
22q11 Deletion Syndrome	2022-01-22	0.093505	0.26669	0	0	10.763	25.5055	ARVCF
Impaired left ventricular function	2022-01-22	0.093505	0.26669	0	0	10.763	25.5055	FBN1
Infantile muscular hypotonia	2022-01-22	0.093505	0.26669	0	0	10.763	25.5055	COL5A1
Adrenal Cancer	2022-01-22	0.093505	0.26669	0	0	10.763	25.5055	CDC42
Microretrognathia	2022-01-22	0.093505	0.26669	0	0	10.763	25.5055	CTNND2
Nephrosclerosis	2022-01-22	0.093505	0.26669	0	0	10.763	25.5055	CXCL12
Cluster Headache	2022-01-22	0.093505	0.26669	0	0	10.763	25.5055	NRXN3
Cone dysfunction syndrome	2022-01-22	0.093505	0.26669	0	0	10.763	25.5055	USH2A
Prelingual Deafness	2022-01-22	0.093505	0.26669	0	0	10.763	25.5055	PCDH15
Disorder of Achilles tendon	2022-01-22	0.093505	0.26669	0	0	10.763	25.5055	COL5A1
Ataxia, Spinocerebellar	2/116	0.0943827	0.267916	0	0	3.99214	9.42303	GRID2;CNTN4
Familial (FPAH)	2/116	0.0943827	0.267916	0	0	3.99214	9.42303	CTNND2;DISC1
Ischemic cardiomyopathy	2/116	0.0943827	0.267916	0	0	3.99214	9.42303	CXCL12;BSG
Hyperactive behavior	6/709	0.0961683	0.268061	0	0	1.97515	4.62512	CDC42;OBSCN;CXCL12;NRXN1;DISC1;CORO1A
Gastroesophageal reflux disease	3/246	0.0969788	0.268061	0	0	2.82343	6.5878	COL5A1;NRXN1;SEMA3E
Enlarged kidney	2022-01-23	0.0975434	0.268061	0	0	10.2732	23.9105	GPC4
Enlarged thorax	2022-01-23	0.0975434	0.268061	0	0	10.2732	23.9105	FBN1
Retinal Vein Occlusion	2022-01-23	0.0975434	0.268061	0	0	10.2732	23.9105	ITGA2
Ferritin measurement	2022-01-23	0.0975434	0.268061	0	0	10.2732	23.9105	EPS8
Seborrheic dermatitis	2022-01-23	0.0975434	0.268061	0	0	10.2732	23.9105	ARVCF
Stage III Colon Cancer AJCC v7	2022-01-23	0.0975434	0.268061	0	0	10.2732	23.9105	CXCL12
AMYOTROPHIC LATERAL SCLEROSIS 6 (disorder)	2022-01-23	0.0975434	0.268061	0	0	10.2732	23.9105	CTNND2
Listeriosis	2022-01-23	0.0975434	0.268061	0	0	10.2732	23.9105	LGI1
Aplasia/Hypoplasia of the abdominal wall musculature	2022-01-23	0.0975434	0.268061	0	0	10.2732	23.9105	GPC4
Macule	2022-01-23	0.0975434	0.268061	0	0	10.2732	23.9105	COL5A1
beta^0^ Thalassemia	2022-01-23	0.0975434	0.268061	0	0	10.2732	23.9105	TRIO
Bullet vertebral body	2022-01-23	0.0975434	0.268061	0	0	10.2732	23.9105	FBN1
Neonatal Alloimmune Thrombocytopenia	2022-01-23	0.0975434	0.268061	0	0	10.2732	23.9105	ITGA2
Chronic arthritis	2022-01-23	0.0975434	0.268061	0	0	10.2732	23.9105	CXCL13
Ovoid vertebral bodies	2022-01-23	0.0975434	0.268061	0	0	10.2732	23.9105	FBN1
Persistant truncus arteriosus	2022-01-23	0.0975434	0.268061	0	0	10.2732	23.9105	ARVCF
PR interval feature	2022-01-23	0.0975434	0.268061	0	0	10.2732	23.9105	CNTN6
Electrocardiogram: P-R interval	2022-01-23	0.0975434	0.268061	0	0	10.2732	23.9105	CNTN6
Carcinoma breast stage IV	4/392	0.097572	0.268061	0	0	2.36786	5.5104	CDC42;AKAP13;CXCL12;BSG
Acute myocardial infarction	3/247	0.0978699	0.268469	0	0	2.81171	6.53475	CXCL12;ITGA2;BSG
Retrognathia	2/119	0.0985213	0.269432	0	0	3.88918	9.01311	ITGA8;FBN1
Premature Birth	2/119	0.0985213	0.269432	0	0	3.88918	9.01311	COL5A1;FBN1
Neurologic Symptoms	2/120	0.0999122	0.271949	0	0	3.85603	8.88222	ITGA2;NPHP1
Polyhydramnios	2/121	0.101309	0.271949	0	0	3.82343	8.75407	SEMA3E;GPC4
Patent ductus arteriosus	3/251	0.101468	0.271949	0	0	2.7658	6.32819	SEMA3E;GPC4;FBN1
Asthma, Occupational	2022-01-24	0.101564	0.271949	0	0	9.82609	22.4729	CTNNA3
Child Development Disorders, Specific	2022-01-24	0.101564	0.271949	0	0	9.82609	22.4729	CNTN4
Skin tag on the posterior cheek	2022-01-24	0.101564	0.271949	0	0	9.82609	22.4729	GPC4
Stage III Colon Cancer	2022-01-24	0.101564	0.271949	0	0	9.82609	22.4729	CXCL12
Abnormality of the pharynx	2022-01-24	0.101564	0.271949	0	0	9.82609	22.4729	ARVCF
Catalepsy	2022-01-24	0.101564	0.271949	0	0	9.82609	22.4729	DISC1
Child Development Deviations	2022-01-24	0.101564	0.271949	0	0	9.82609	22.4729	CNTN4
Cognitive changes	2022-01-24	0.101564	0.271949	0	0	9.82609	22.4729	CTNND2
CONOTRUNCAL ANOMALY FACE SYNDROME	2022-01-24	0.101564	0.271949	0	0	9.82609	22.4729	ARVCF
Peripheral demyelination	2022-01-24	0.101564	0.271949	0	0	9.82609	22.4729	ARHGEF10
Elastosis perforans serpiginosa	2022-01-24	0.101564	0.271949	0	0	9.82609	22.4729	DISC1
Pilocytic Astrocytoma	2/122	0.102711	0.274609	0	0	3.79138	8.62857	LGI1;TNR
Alzheimer Disease, Late Onset	3/253	0.103286	0.275738	0	0	2.7434	6.22819	NRXN1;CTNNA3;DISC1
Malignant tumor of colon	13/2001	0.105319	0.277287	0	0	1.54214	3.471	CXCL13;CORO1A;EPS8;CDC42;CXCL12;BSG;RHOJ;RAPGEF1;S100A6;AGGF1;NRCAM;BVES;PHLDB2
Upward slant of palpebral fissure	2/124	0.10553	0.277287	0	0	3.72885	8.38527	ARVCF;TRIO
Hydrocephalus, Normal Pressure	2022-01-25	0.105567	0.277287	0	0	9.41619	21.1715	NPHP1
Specific language impairment	2022-01-25	0.105567	0.277287	0	0	9.41619	21.1715	NRXN1
Steroid resistant nephrotic syndrome of childhood	2022-01-25	0.105567	0.277287	0	0	9.41619	21.1715	FAT1
Uroureter	2022-01-25	0.105567	0.277287	0	0	9.41619	21.1715	GPC4
Adolescent idiopathic scoliosis	2022-01-25	0.105567	0.277287	0	0	9.41619	21.1715	FBN1
Aortic Diseases	2022-01-25	0.105567	0.277287	0	0	9.41619	21.1715	FBN1
Malignant lymphoma - lymphoplasmacytic	2022-01-25	0.105567	0.277287	0	0	9.41619	21.1715	BSG
Onion bulb formation	2022-01-25	0.105567	0.277287	0	0	9.41619	21.1715	ARHGEF10
Preauricular skin tag	2022-01-25	0.105567	0.277287	0	0	9.41619	21.1715	GPC4
Congenital hypoplasia of lung	2/125	0.106948	0.280095	0	0	3.69835	8.26732	BSG;ITGA8
Peripheral Arterial Diseases	2/125	0.106948	0.280095	0	0	3.69835	8.26732	CXCL12;AGGF1
Ovarian Carcinoma	14/2203	0.108236	0.281974	0	0	1.51124	3.36015	TNXB;CTNND2;ITGA2;CORO1A;EPS8;CDC42;AKAP13;CXCL12;COL5A1;BSG;RAPGEF1;S100A6;ITGA8;FBN1
Generalized seizures	2/126	0.108371	0.281974	0	0	3.66834	8.15174	LGI1;CTNND2
Difficulties with night vision	2/126	0.108371	0.281974	0	0	3.66834	8.15174	PCDH15;USH2A
Epilepsy, Lateral Temporal	2022-01-26	0.109552	0.281974	0	0	9.03909	19.9887	LGI1
Steroid-resistant nephrotic syndrome	2022-01-26	0.109552	0.281974	0	0	9.03909	19.9887	FAT1
Hiatal Hernia	2022-01-26	0.109552	0.281974	0	0	9.03909	19.9887	TNXB
Tangier Disease	2022-01-26	0.109552	0.281974	0	0	9.03909	19.9887	CDC42
Abnormality of the eyelashes	2022-01-26	0.109552	0.281974	0	0	9.03909	19.9887	COL5A1
Molar tooth sign on MRI	2022-01-26	0.109552	0.281974	0	0	9.03909	19.9887	NPHP1
Coronary Thrombosis	2022-01-26	0.109552	0.281974	0	0	9.03909	19.9887	ITGA2
Defect of vertebral segmentation	2022-01-26	0.109552	0.281974	0	0	9.03909	19.9887	GPC4
drug response	2022-01-26	0.109552	0.281974	0	0	9.03909	19.9887	PCDH15
Interstitial lung fibrosis	2/127	0.1098	0.282207	0	0	3.6388	8.03848	BSG;FBN1
Sarcomatoid Renal Cell Carcinoma	2/128	0.111233	0.28523	0	0	3.60974	7.92746	AKAP13;NAV3
Depressive disorder	6/741	0.112461	0.28523	0	0	1.88601	4.12121	LGI1;ARHGEF10;TNXB;NRXN1;FAT1;DISC1
Seizures, Focal	2/129	0.112671	0.28523	0	0	3.58114	7.81864	LGI1;CTNND2
tumor vasculature	2/129	0.112671	0.28523	0	0	3.58114	7.81864	RTN4R;CNTN6
Mental Depression	5/575	0.113427	0.28523	0	0	2.01974	4.39615	LGI1;ARHGEF10;NRXN1;FAT1;DISC1
Fused vertebrae	2022-01-27	0.11352	0.28523	0	0	8.691	18.9097	GPC4
Homocystinuria	2022-01-27	0.11352	0.28523	0	0	8.691	18.9097	FBN1
Idiopathic Interstitial Pneumonias	2022-01-27	0.11352	0.28523	0	0	8.691	18.9097	CXCL12
Vascular anomaly	2022-01-27	0.11352	0.28523	0	0	8.691	18.9097	AGGF1
Vertebral body fusion	2022-01-27	0.11352	0.28523	0	0	8.691	18.9097	GPC4
Visual field defects	2022-01-27	0.11352	0.28523	0	0	8.691	18.9097	USH2A
Attenuation of retinal blood vessels	2022-01-27	0.11352	0.28523	0	0	8.691	18.9097	USH2A
Congenital hypoplasia of thymus	2022-01-27	0.11352	0.28523	0	0	8.691	18.9097	ARVCF
Congenital vascular anomaly	2022-01-27	0.11352	0.28523	0	0	8.691	18.9097	AGGF1
Cryoglobulinemia	2022-01-27	0.11352	0.28523	0	0	8.691	18.9097	CXCL13
Cutaneous lymphoma	2022-01-27	0.11352	0.28523	0	0	8.691	18.9097	RHOJ
Uveitis	2/130	0.114114	0.285923	0	0	3.55298	7.71195	CXCL12;CAV2
Aortic Valve Stenosis	2/130	0.114114	0.285923	0	0	3.55298	7.71195	BSG;FBN1
Metastatic melanoma	4/417	0.115358	0.288291	0	0	2.22168	4.79818	TRIO;SEMA3E;PLXNC1;TM9SF4
Refractory anemias	3/266	0.11542	0.288291	0	0	2.60607	5.62696	CDC42;BSG;S100A6
Adenocarcinoma of colon	3/267	0.116375	0.288291	0	0	2.59606	5.58397	CDC42;ITGA2;BSG
Cardiac Arrhythmia	2/132	0.117015	0.288291	0	0	3.49797	7.50474	TNXB;GPC4
Night Blindness	2/132	0.117015	0.288291	0	0	3.49797	7.50474	PCDH15;USH2A
AMYOTROPHIC LATERAL SCLEROSIS 1, AUTOSOMAL RECESSIVE	2022-01-28	0.11747	0.288291	0	0	8.36869	17.9222	CTNND2
Extrinsic allergic alveolitis	2022-01-28	0.11747	0.288291	0	0	8.36869	17.9222	S100A6
Hyperglycemia, Postprandial	2022-01-28	0.11747	0.288291	0	0	8.36869	17.9222	FBN1
Lymphoma, AIDS-Related	2022-01-28	0.11747	0.288291	0	0	8.36869	17.9222	CXCL12
Incontinentia Pigmenti Achromians	2022-01-28	0.11747	0.288291	0	0	8.36869	17.9222	COL5A1
von Willebrand Disease	2022-01-28	0.11747	0.288291	0	0	8.36869	17.9222	ITGA2
Malignant Mesothelioma of Peritoneum	2022-01-28	0.11747	0.288291	0	0	8.36869	17.9222	CXCL12
Placental Insufficiency	2022-01-28	0.11747	0.288291	0	0	8.36869	17.9222	ITGA2
Depressed philtrum	2022-01-28	0.11747	0.288291	0	0	8.36869	17.9222	FBN1
Double Outlet Right Ventricle	2022-01-28	0.11747	0.288291	0	0	8.36869	17.9222	SEMA3E
High forehead	2/134	0.119934	0.291952	0	0	3.44462	7.3054	TRIO;FBN1
Thyroid Gland Follicular Adenoma	2/134	0.119934	0.291952	0	0	3.44462	7.3054	CXCL12;BSG
Recurrent major depressive episodes	2022-01-29	0.121403	0.291952	0	0	8.0694	17.0155	DISC1
Head Neoplasms	2022-01-29	0.121403	0.291952	0	0	8.0694	17.0155	FAT1
Upper Aerodigestive Tract Neoplasms	2022-01-29	0.121403	0.291952	0	0	8.0694	17.0155	FAT1
Ileitis	2022-01-29	0.121403	0.291952	0	0	8.0694	17.0155	ITGB7
Anterior hypopituitarism	2022-01-29	0.121403	0.291952	0	0	8.0694	17.0155	SEMA3E
Lymphoid hyperplasia	2022-01-29	0.121403	0.291952	0	0	8.0694	17.0155	CXCL13
Brain Aneurysm	2022-01-29	0.121403	0.291952	0	0	8.0694	17.0155	FBN1
Breast cancer recurrent	2022-01-29	0.121403	0.291952	0	0	8.0694	17.0155	CNTN6
Collagen Diseases	2022-01-29	0.121403	0.291952	0	0	8.0694	17.0155	ITGA2
Phenylketonurias	2022-01-29	0.121403	0.291952	0	0	8.0694	17.0155	FARP2
Deep philtrum	2022-01-29	0.121403	0.291952	0	0	8.0694	17.0155	FBN1
Diffusely thickened skin	2022-01-29	0.121403	0.291952	0	0	8.0694	17.0155	FBN1
Discordant ventriculoarterial connection	2022-01-29	0.121403	0.291952	0	0	8.0694	17.0155	GPC4
Deafness	3/273	0.122168	0.292735	0	0	2.5376	5.33494	PCDH15;SEMA3E;GPC4
Uranostaphyloschisis	3/274	0.123144	0.292735	0	0	2.5281	5.29487	ARVCF;SEMA3E;GPC4
Concave bridge of nose	3/275	0.124122	0.292735	0	0	2.51868	5.2552	SEMA3E;GPC4;FBN1
Depressed nasal root/bridge	3/275	0.124122	0.292735	0	0	2.51868	5.2552	SEMA3E;GPC4;FBN1
Lymphopenia	2/137	0.124346	0.292735	0	0	3.36756	7.0203	SEMA3E;CORO1A
Prominent eyes	2/137	0.124346	0.292735	0	0	3.36756	7.0203	COL5A1;FBN1
Protruding eyes	2/137	0.124346	0.292735	0	0	3.36756	7.0203	COL5A1;FBN1
familial atrial fibrillation	2022-01-30	0.125318	0.292735	0	0	7.79075	16.1806	CAV2
High pitched voice	2022-01-30	0.125318	0.292735	0	0	7.79075	16.1806	CTNND2
Horseshoe Kidney	2022-01-30	0.125318	0.292735	0	0	7.79075	16.1806	SEMA3E
Tendinopathy	2022-01-30	0.125318	0.292735	0	0	7.79075	16.1806	COL5A1
Abnormality of the sternum	2022-01-30	0.125318	0.292735	0	0	7.79075	16.1806	FBN1
Bilateral Wilms Tumor	2022-01-30	0.125318	0.292735	0	0	7.79075	16.1806	GPC4
Broad foot	2022-01-30	0.125318	0.292735	0	0	7.79075	16.1806	GPC4
Cancer of Head	2022-01-30	0.125318	0.292735	0	0	7.79075	16.1806	FAT1
Cancer of Neck	2022-01-30	0.125318	0.292735	0	0	7.79075	16.1806	FAT1
Narrow palate	2022-01-30	0.125318	0.292735	0	0	7.79075	16.1806	FBN1
Christ-Siemens-Touraine syndrome	2022-01-30	0.125318	0.292735	0	0	7.79075	16.1806	CDC42
Noncancerous mole	2022-01-30	0.125318	0.292735	0	0	7.79075	16.1806	COL5A1
Persistent atrial fibrillation	2022-01-30	0.125318	0.292735	0	0	7.79075	16.1806	CAV2
Polydipsia	2022-01-30	0.125318	0.292735	0	0	7.79075	16.1806	NPHP1
Dilatation of ureter	2022-01-30	0.125318	0.292735	0	0	7.79075	16.1806	GPC4
Mental Retardation, Psychosocial	2/138	0.125826	0.293158	0	0	3.34263	6.92879	NRXN1;DISC1
Collecting Duct Carcinoma of the Kidney	2/138	0.125826	0.293158	0	0	3.34263	6.92879	AKAP13;NAV3
Depressed nasal bridge	3/277	0.126088	0.293389	0	0	2.50004	5.17702	SEMA3E;GPC4;FBN1
Pulmonary Fibrosis	4/432	0.126673	0.293807	0	0	2.14217	4.42603	SEMA7A;CXCL12;BSG;CXCL13
Prominent globes	2/139	0.12731	0.293807	0	0	3.31806	6.83896	COL5A1;FBN1
Low intelligence	7/947	0.128654	0.293807	0	0	1.72285	3.53292	KANK1;NLGN4X;NPHP1;PCDH15;SEMA3E;USH2A;FBN1
Dull intelligence	7/947	0.128654	0.293807	0	0	1.72285	3.53292	KANK1;NLGN4X;NPHP1;PCDH15;SEMA3E;USH2A;FBN1
Byzanthine arch palate	3/280	0.129059	0.293807	0	0	2.47259	5.0626	TRIO;CTNND2;FBN1
Pheochromocytoma	3/280	0.129059	0.293807	0	0	2.47259	5.0626	CDC42;CXCL12;CNTN4
ESTROGEN RESISTANCE	2022-01-31	0.129216	0.293807	0	0	7.53068	15.4098	CDC42
Seasonal Affective Disorder	2022-01-31	0.129216	0.293807	0	0	7.53068	15.4098	FARP2
Generalized elastolysis	2022-01-31	0.129216	0.293807	0	0	7.53068	15.4098	FBN1
Hallux Valgus	2022-01-31	0.129216	0.293807	0	0	7.53068	15.4098	COL5A1
Hanging skin	2022-01-31	0.129216	0.293807	0	0	7.53068	15.4098	FBN1
Spinal fusion	2022-01-31	0.129216	0.293807	0	0	7.53068	15.4098	GPC4
Thick skin	2022-01-31	0.129216	0.293807	0	0	7.53068	15.4098	FBN1
21-hydroxylase deficiency	2022-01-31	0.129216	0.293807	0	0	7.53068	15.4098	TNXB
Abnormality of pulmonary valve	2022-01-31	0.129216	0.293807	0	0	7.53068	15.4098	ARVCF
Muscle weakness of limb	2022-01-31	0.129216	0.293807	0	0	7.53068	15.4098	BVES
Myelomonocytic leukemia	2022-01-31	0.129216	0.293807	0	0	7.53068	15.4098	ARHGAP26
Embryotoxon	2022-01-31	0.129216	0.293807	0	0	7.53068	15.4098	ARVCF
Electroencephalogram abnormal	2/141	0.13029	0.295875	0	0	3.26999	6.66421	NLGN4X;CTNND2
Meningioma	4/438	0.131327	0.296985	0	0	2.1119	4.2873	CXCL12;COL5A1;BSG;S100A6
Exophthalmos	2/142	0.131787	0.296985	0	0	3.24647	6.5792	COL5A1;FBN1
Anteverted nostril	3/283	0.132054	0.296985	0	0	2.44572	4.95148	GPC4;USH2A;FBN1
Cerebral Infarction	3/283	0.132054	0.296985	0	0	2.44572	4.95148	CDC42;CXCL12;BSG
Epilepsy, Rolandic	1932-01-01	0.133097	0.296985	0	0	7.28739	14.6963	DISC1
Squamous cell carcinoma of the hypopharynx	1932-01-01	0.133097	0.296985	0	0	7.28739	14.6963	CXCL12
Anhedonia	1932-01-01	0.133097	0.296985	0	0	7.28739	14.6963	DISC1
Aortic valve calcification	1932-01-01	0.133097	0.296985	0	0	7.28739	14.6963	BSG
Bunion	1932-01-01	0.133097	0.296985	0	0	7.28739	14.6963	COL5A1
CHARGE Syndrome	1932-01-01	0.133097	0.296985	0	0	7.28739	14.6963	SEMA3E
Oropharyngeal disorders	1932-01-01	0.133097	0.296985	0	0	7.28739	14.6963	BSG
Complete hydatidiform mole	1932-01-01	0.133097	0.296985	0	0	7.28739	14.6963	CORO1A
Congenital malrotation of intestine	1932-01-01	0.133097	0.296985	0	0	7.28739	14.6963	GPC4
Posterior embryotoxon	1932-01-01	0.133097	0.296985	0	0	7.28739	14.6963	ARVCF
Congenital Abnormality	5/607	0.133812	0.298209	0	0	1.90921	3.84004	NRXN1;NPHP1;TNR;DISC1;FBN1
Congenital hypoplasia of penis	3/285	0.134064	0.298401	0	0	2.42813	4.87917	NPHP1;SEMA3E;USH2A
Tumor Progression	13/2090	0.134577	0.29917	0	0	1.46873	2.94572	TNXB;CAV2;ITGA2;SEMA3E;EPS8;CDC42;CXCL12;BSG;S100A6;NRCAM;EMB;CTNNA2;AMOTL1
EPIDERMAL DIFFERENTIATION COMPLEX	1933-01-01	0.136961	0.300744	0	0	7.0593	14.0343	S100A6
Hyperkinesia, Generalized	1933-01-01	0.136961	0.300744	0	0	7.0593	14.0343	DISC1
Preauricular Fistulae, Congenital	1933-01-01	0.136961	0.300744	0	0	7.0593	14.0343	GPC4
Meckel syndrome type 1	1933-01-01	0.136961	0.300744	0	0	7.0593	14.0343	NPHP1
Congenital adrenal hyperplasia due to 21 hydroxylase deficiency	1933-01-01	0.136961	0.300744	0	0	7.0593	14.0343	TNXB
Congenital preauricular sinus	1933-01-01	0.136961	0.300744	0	0	7.0593	14.0343	GPC4
Preauricular dimple	1933-01-01	0.136961	0.300744	0	0	7.0593	14.0343	GPC4
Primary angle-closure glaucoma	1933-01-01	0.136961	0.300744	0	0	7.0593	14.0343	CDC42
Primary Lesion	1933-01-01	0.136961	0.300744	0	0	7.0593	14.0343	S100A6
Dysdiadochokinesis	1933-01-01	0.136961	0.300744	0	0	7.0593	14.0343	GRID2
Cognitive delay	7/966	0.138515	0.303785	0	0	1.68702	3.33487	GRID2;ARVCF;COL5A1;NPHP1;PCDH15;SEMA3E;CORO1A
Glaucoma, Primary Open Angle	2/147	0.139327	0.304821	0	0	3.13373	6.17636	CAV2;CNTN4
Monosomy	2/147	0.139327	0.304821	0	0	3.13373	6.17636	COL5A1;CNTN6
Secondary malignant neoplasm of pancreas	1934-01-01	0.140808	0.305453	0	0	6.84504	13.4187	EPS8
Short long bone	1934-01-01	0.140808	0.305453	0	0	6.84504	13.4187	FBN1
Abnormality of the urinary system	1934-01-01	0.140808	0.305453	0	0	6.84504	13.4187	ROBO2
Adducted thumb	1934-01-01	0.140808	0.305453	0	0	6.84504	13.4187	FBN1
Angle Closure Glaucoma	1934-01-01	0.140808	0.305453	0	0	6.84504	13.4187	CDC42
Metastatic Carcinoma	1934-01-01	0.140808	0.305453	0	0	6.84504	13.4187	TNXB
Narrow nose	1934-01-01	0.140808	0.305453	0	0	6.84504	13.4187	FBN1
Low set ears	3/293	0.142212	0.308096	0	0	2.36018	4.60339	ARVCF;ITGA8;FBN1
Chromophobe Renal Cell Carcinoma	2/149	0.14237	0.308096	0	0	3.09078	6.02494	AKAP13;NAV3
hearing impairment	3/294	0.143242	0.309238	0	0	2.35195	4.57036	PCDH15;SEMA3E;GPC4
Pituitary Adenoma	3/294	0.143242	0.309238	0	0	2.35195	4.57036	CXCL12;BSG;PCDH15
Degenerative polyarthritis	7/976	0.143852	0.310182	0	0	1.66873	3.23561	TNXB;CXCL12;NAV3;COL5A1;ITGA2;BSG;CXCL13
Esophageal Atresia	1935-01-01	0.144638	0.310383	0	0	6.64338	12.8451	SEMA3E
Sparse axillary hair	1935-01-01	0.144638	0.310383	0	0	6.64338	12.8451	SEMA3E
Acinar Cell Carcinoma	1935-01-01	0.144638	0.310383	0	0	6.64338	12.8451	FAT1
Polyuria	1935-01-01	0.144638	0.310383	0	0	6.64338	12.8451	NPHP1
Primary Sj??gren's syndrome	2/151	0.145427	0.311704	0	0	3.04899	5.87869	CXCL12;CXCL13
DEAFNESS, AUTOSOMAL RECESSIVE (disorder)	1936-01-01	0.148451	0.313786	0	0	6.45325	12.3096	EPS8
Scaphycephaly	1936-01-01	0.148451	0.313786	0	0	6.45325	12.3096	FBN1
EAR, PATELLA, SHORT STATURE SYNDROME	1936-01-01	0.148451	0.313786	0	0	6.45325	12.3096	DISC1
Hammer Toe	1936-01-01	0.148451	0.313786	0	0	6.45325	12.3096	FBN1
Hepatitis E	1936-01-01	0.148451	0.313786	0	0	6.45325	12.3096	FARP2
High-grade hypermetropia	1936-01-01	0.148451	0.313786	0	0	6.45325	12.3096	PCDH15
Ulnohumeral dislocation	1936-01-01	0.148451	0.313786	0	0	6.45325	12.3096	TNXB
Plexiform Neurofibroma	1936-01-01	0.148451	0.313786	0	0	6.45325	12.3096	TNXB
Dislocation of elbow joint	1936-01-01	0.148451	0.313786	0	0	6.45325	12.3096	TNXB
Radiohumeral dislocation	1936-01-01	0.148451	0.313786	0	0	6.45325	12.3096	TNXB
Sezary Syndrome	2/153	0.148498	0.313786	0	0	3.0083	5.73738	NAV3;CXCL13
Primary Effusion Lymphoma	2/153	0.148498	0.313786	0	0	3.0083	5.73738	CXCL12;BSG
Premature Menopause	2/154	0.150038	0.316461	0	0	2.98835	5.66851	CXCL12;NPHP1
Conventional (Clear Cell) Renal Cell Carcinoma	5/631	0.150116	0.316461	0	0	1.83373	3.47739	AKAP13;CXCL12;NAV3;BSG;S100A6
Monocyte count procedure	2/155	0.151582	0.316858	0	0	2.96867	5.60079	ARVCF;MYO16
Monocyte count result	2/155	0.151582	0.316858	0	0	2.96867	5.60079	ARVCF;MYO16
Other specified transient cerebral ischemias	2/155	0.151582	0.316858	0	0	2.96867	5.60079	CXCL12;NRXN1
Prostatic Neoplasms	10/1554	0.152055	0.316858	0	0	1.50579	2.83617	ROBO2;AKAP13;LAMA5;CXCL12;COL5A1;CAV2;CTNND2;ITGA2;BSG;PPFIA2
Fundus coloboma	1937-01-01	0.152247	0.316858	0	0	6.27367	11.8086	SEMA3E
Spinocerebellar Ataxia Type 4	1937-01-01	0.152247	0.316858	0	0	6.27367	11.8086	GRID2
Simple syndactyly of toes, first web space	1937-01-01	0.152247	0.316858	0	0	6.27367	11.8086	TRIO
Hypoxemia	1937-01-01	0.152247	0.316858	0	0	6.27367	11.8086	FBN1
Mitochondrial abnormalities	1937-01-01	0.152247	0.316858	0	0	6.27367	11.8086	DISC1
Cervical intraepithelial neoplasia grade 1	1937-01-01	0.152247	0.316858	0	0	6.27367	11.8086	CDC42
Cone-shaped epiphysis	1937-01-01	0.152247	0.316858	0	0	6.27367	11.8086	FBN1
Esophageal Neoplasms	5/637	0.154321	0.320801	0	0	1.81576	3.39315	CDC42;FARP2;AKAP13;CXCL12;BSG
Gross motor development delay	1938-01-01	0.156027	0.322851	0	0	6.10381	11.3392	NPHP1
Bacterial Vaginosis	1938-01-01	0.156027	0.322851	0	0	6.10381	11.3392	CLSTN1
Pelvic Inflammatory Disease	1938-01-01	0.156027	0.322851	0	0	6.10381	11.3392	CXCL12
DOWN SYNDROME CRITICAL REGION	1938-01-01	0.156027	0.322851	0	0	6.10381	11.3392	CXCL12
Blindness, Legal	2/158	0.156231	0.322902	0	0	2.91114	5.40429	USH2A;FBN1
Esotropia	1939-01-01	0.159789	0.325752	0	0	5.94288	10.8986	GRID2
Sense of smell impaired	1939-01-01	0.159789	0.325752	0	0	5.94288	10.8986	SEMA7A
Short toe	1939-01-01	0.159789	0.325752	0	0	5.94288	10.8986	GPC4
Sialorrhea	1939-01-01	0.159789	0.325752	0	0	5.94288	10.8986	NRXN1
Growth Disorders	1939-01-01	0.159789	0.325752	0	0	5.94288	10.8986	CNTN4
Stage 4S neuroblastoma	1939-01-01	0.159789	0.325752	0	0	5.94288	10.8986	CXCL12
Stage IV Ovarian Carcinoma	1939-01-01	0.159789	0.325752	0	0	5.94288	10.8986	CXCL12
Alcohol consumption	1939-01-01	0.159789	0.325752	0	0	5.94288	10.8986	NRXN1
Lymphatic Diseases	1939-01-01	0.159789	0.325752	0	0	5.94288	10.8986	CDC42
Dislocations	1939-01-01	0.159789	0.325752	0	0	5.94288	10.8986	COL5A1
Disorder of macula of retina	1939-01-01	0.159789	0.325752	0	0	5.94288	10.8986	USH2A
Drooling	1939-01-01	0.159789	0.325752	0	0	5.94288	10.8986	NRXN1
Sparse pubic hair	1940-01-01	0.163536	0.330014	0	0	5.79021	10.4845	SEMA3E
Syncope	1940-01-01	0.163536	0.330014	0	0	5.79021	10.4845	BVES
stage, ovarian epithelial cancer	1940-01-01	0.163536	0.330014	0	0	5.79021	10.4845	S100A6
Abnormal coordination	1940-01-01	0.163536	0.330014	0	0	5.79021	10.4845	GRID2
Hypokalemia	1940-01-01	0.163536	0.330014	0	0	5.79021	10.4845	COL5A1
Hypoplasia of thumb	1940-01-01	0.163536	0.330014	0	0	5.79021	10.4845	FBN1
Aspirin exacerbated respiratory disease	1940-01-01	0.163536	0.330014	0	0	5.79021	10.4845	OBSCN
Malignant neoplasm of stomach stage IV	1940-01-01	0.163536	0.330014	0	0	5.79021	10.4845	CXCL12
Congenital omphalocele	1940-01-01	0.163536	0.330014	0	0	5.79021	10.4845	GPC4
Body Height	3/314	0.164353	0.331291	0	0	2.19846	3.96985	TNXB;MYO9A;USH2A
Blindness	2/164	0.165612	0.333454	0	0	2.80247	5.03914	USH2A;FBN1
Rheumatic Heart Disease	1941-01-01	0.167265	0.334135	0	0	5.64517	10.0945	ITGA2
Gestational Trophoblastic Neoplasms	1941-01-01	0.167265	0.334135	0	0	5.64517	10.0945	CORO1A
Laryngeal neoplasm	1941-01-01	0.167265	0.334135	0	0	5.64517	10.0945	BSG
Micronychia (disorder)	1941-01-01	0.167265	0.334135	0	0	5.64517	10.0945	GPC4
Breaking out	1941-01-01	0.167265	0.334135	0	0	5.64517	10.0945	ARVCF
Congenital anomaly of the kidney	1941-01-01	0.167265	0.334135	0	0	5.64517	10.0945	FBN1
Dysphasia	1941-01-01	0.167265	0.334135	0	0	5.64517	10.0945	ARVCF
Agenesis of corpus callosum	3/317	0.167598	0.334135	0	0	2.17712	3.88875	ULK4;GPC4;DISC1
Acute GVH disease	2/166	0.168761	0.334135	0	0	2.76801	4.92505	ITGA2;ITGB7
Keratoconus	2/166	0.168761	0.334135	0	0	2.76801	4.92505	COL5A1;USH2A
Mental and motor retardation	7/1021	0.169076	0.334135	0	0	1.59089	2.82765	GRID2;ARVCF;COL5A1;NPHP1;PCDH15;SEMA3E;CORO1A
Squamous cell carcinoma of esophagus	7/1023	0.170241	0.334135	0	0	1.58759	2.81088	CDC42;LGI1;TNXB;CXCL12;BSG;FAT1;PHLDB2
Ataxias, Hereditary	2/167	0.170339	0.334135	0	0	2.7511	4.86934	GRID2;FBN1
Retinal pigment epithelial abnormality	2/167	0.170339	0.334135	0	0	2.7511	4.86934	NPHP1;USH2A
Abnormality of retinal pigmentation	2/167	0.170339	0.334135	0	0	2.7511	4.86934	NPHP1;USH2A
Irritable Bowel Syndrome	2/167	0.170339	0.334135	0	0	2.7511	4.86934	CDC42;CXCL12
Ewings sarcoma-primitive neuroectodermal tumor (PNET)	1942-01-01	0.170979	0.334135	0	0	5.50721	9.72692	ITGA2
exudative macular degeneration	1942-01-01	0.170979	0.334135	0	0	5.50721	9.72692	TNR
Short phalanx of finger	1942-01-01	0.170979	0.334135	0	0	5.50721	9.72692	FBN1
Mitral regurgitation, mild	1942-01-01	0.170979	0.334135	0	0	5.50721	9.72692	FBN1
Isochromosomes	1942-01-01	0.170979	0.334135	0	0	5.50721	9.72692	RHOJ
Aortic aneurysm without mention of rupture NOS	1942-01-01	0.170979	0.334135	0	0	5.50721	9.72692	FBN1
Arrhythmogenic Right Ventricular Dysplasia	1942-01-01	0.170979	0.334135	0	0	5.50721	9.72692	CTNNA3
Mixed cryoglobulinemia	1942-01-01	0.170979	0.334135	0	0	5.50721	9.72692	CXCL13
Choanal Atresia	1942-01-01	0.170979	0.334135	0	0	5.50721	9.72692	SEMA3E
Ptosis	1942-01-01	0.170979	0.334135	0	0	5.50721	9.72692	FBN1
Rat Adrenal Gland Pheochromocytoma	1942-01-01	0.170979	0.334135	0	0	5.50721	9.72692	CXCL12
Fibrosis	2/169	0.173504	0.338117	0	0	2.71787	4.76051	CDC42;CXCL12
Kaposi Sarcoma	3/323	0.174144	0.338117	0	0	2.13565	3.73284	SEMA7A;CXCL12;BSG
Tooth Abnormalities	1943-01-01	0.174675	0.338117	0	0	5.37581	9.37985	FBN1
Triploidy syndrome	1943-01-01	0.174675	0.338117	0	0	5.37581	9.37985	CORO1A
intracranial glioma	1943-01-01	0.174675	0.338117	0	0	5.37581	9.37985	KANK1
Broad thumbs	1943-01-01	0.174675	0.338117	0	0	5.37581	9.37985	GPC4
Non-small cell lung cancer metastatic	1943-01-01	0.174675	0.338117	0	0	5.37581	9.37985	CXCL12
Proliferative retinopathy	1943-01-01	0.174675	0.338117	0	0	5.37581	9.37985	CXCL12
Respiratory function loss	2/170	0.17509	0.338117	0	0	2.70156	4.70735	COL5A1;FBN1
Dental caries	2/170	0.17509	0.338117	0	0	2.70156	4.70735	ARVCF;COL5A1
Developmental Disabilities	2/170	0.17509	0.338117	0	0	2.70156	4.70735	NRXN1;CNTN4
Primary malignant neoplasm	7/1032	0.175529	0.338601	0	0	1.5729	2.73676	RTN4R;CDC42;LAMA5;CXCL12;BSG;BVES;CORO1A
Infection	4/492	0.176198	0.339527	0	0	1.873	3.2518	LAMA5;CXCL12;CAV2;CXCL13
Ataxia, Truncal	1944-01-01	0.178356	0.341484	0	0	5.25053	9.05177	GRID2
Linear atrophy	1944-01-01	0.178356	0.341484	0	0	5.25053	9.05177	FBN1
Medullomyoblastoma	1944-01-01	0.178356	0.341484	0	0	5.25053	9.05177	S100A6
Melanotic medulloblastoma	1944-01-01	0.178356	0.341484	0	0	5.25053	9.05177	S100A6
Monoclonal Gammapathies	1944-01-01	0.178356	0.341484	0	0	5.25053	9.05177	ULK4
Muscular stiffness	1944-01-01	0.178356	0.341484	0	0	5.25053	9.05177	FBN1
Glioblastoma Multiforme	6/854	0.180146	0.34337	0	0	1.62506	2.78532	EPS8;LGI1;CXCL12;CTNND2;S100A6;FAT1
Malignant neoplasm of esophagus	5/673	0.180553	0.34337	0	0	1.7147	2.93509	CDC42;FARP2;AKAP13;CXCL12;BSG
Glioma	13/2211	0.181032	0.34337	0	0	1.37846	2.3559	RTN4R;LGI1;LAMA5;CAV2;CTNND2;NRXN3;CDC42;CXCL12;BSG;S100A6;FAT1;NRCAM;JAM2
Secondary malignant neoplasm of bone	3/330	0.181873	0.34337	0	0	2.08918	3.5609	CXCL12;ITGA2;BSG
RENAL ADYSPLASIA	1945-01-01	0.18202	0.34337	0	0	5.13094	8.74125	ITGA8
gallbladder neoplasm	1945-01-01	0.18202	0.34337	0	0	5.13094	8.74125	CNTN4
HYDATIDIFORM MOLE, RECURRENT, 1	1945-01-01	0.18202	0.34337	0	0	5.13094	8.74125	CORO1A
Hypoparathyroidism	1945-01-01	0.18202	0.34337	0	0	5.13094	8.74125	ARVCF
Hypoplastic ovary	1945-01-01	0.18202	0.34337	0	0	5.13094	8.74125	NPHP1
Lipoatrophy	1945-01-01	0.18202	0.34337	0	0	5.13094	8.74125	FBN1
Mammary adenocarcinoma	1945-01-01	0.18202	0.34337	0	0	5.13094	8.74125	CXCL12
Congenital hypoplasia of ovary	1945-01-01	0.18202	0.34337	0	0	5.13094	8.74125	NPHP1
Delirium	1945-01-01	0.18202	0.34337	0	0	5.13094	8.74125	FBN1
Distal Muscular Dystrophies	1945-01-01	0.18202	0.34337	0	0	5.13094	8.74125	OBSCN
Nystagmus	4/500	0.183257	0.34534	0	0	1.84203	3.12567	GRID2;NPHP1;SEMA3E;USH2A
Mammary Tumorigenesis	2/176	0.184653	0.345887	0	0	2.60761	4.40497	CDC42;S100A6
Mucosa-Associated Lymphoid Tissue Lymphoma	2/176	0.184653	0.345887	0	0	2.60761	4.40497	CXCL12;CXCL13
Facial asymmetry	1946-01-01	0.185669	0.345887	0	0	5.01667	8.44702	SEMA3E
Sparse or absent eyebrows	1946-01-01	0.185669	0.345887	0	0	5.01667	8.44702	COL5A1
Sparse/absent eyebrows	1946-01-01	0.185669	0.345887	0	0	5.01667	8.44702	COL5A1
Spinocerebellar Ataxia Type 5	1946-01-01	0.185669	0.345887	0	0	5.01667	8.44702	GRID2
Hereditary Diseases	1946-01-01	0.185669	0.345887	0	0	5.01667	8.44702	LAMA5
Telangiectasia of the skin	1946-01-01	0.185669	0.345887	0	0	5.01667	8.44702	COL5A1
Absence of eyebrow	1946-01-01	0.185669	0.345887	0	0	5.01667	8.44702	COL5A1
Aplasia/Hypoplasia of the eyebrow	1946-01-01	0.185669	0.345887	0	0	5.01667	8.44702	COL5A1
Cutaneous Mastocytosis	1946-01-01	0.185669	0.345887	0	0	5.01667	8.44702	CXCL12
Intrahepatic Cholangiocarcinoma	2/177	0.186255	0.346619	0	0	2.59258	4.35719	ROBO2;CXCL12
Malignant Glioma	4/504	0.186823	0.347256	0	0	1.82692	3.06483	NLGN3;LGI1;CAV2;BSG
Graves Disease	3/335	0.18745	0.347256	0	0	2.05719	3.44424	NRXN3;CXCL13;PHLDB2
Malignant neoplasm of ovary	2026-12-01	0.187454	0.347256	0	0	1.38488	2.31859	EPS8;CDC42;CXCL12;COL5A1;CTNND2;ITGA2;BSG;RAPGEF1;S100A6;ITGA8;CORO1A;FBN1
Triglycerides measurement	3/336	0.188571	0.347256	0	0	2.05091	3.4215	NLGN1;NRG3;ITGA2
Mood Disorders	3/336	0.188571	0.347256	0	0	2.05091	3.4215	NRG3;DISC1;PLXNA3
Hemangioblastoma	1947-01-01	0.189301	0.347256	0	0	4.90736	8.1679	CXCL12
Tracheoesophageal Fistula	1947-01-01	0.189301	0.347256	0	0	4.90736	8.1679	ITGA8
Abnormality of the outer ear	1947-01-01	0.189301	0.347256	0	0	4.90736	8.1679	SEMA3E
Kidney damage	1947-01-01	0.189301	0.347256	0	0	4.90736	8.1679	NPHP1
Lumbar hyperlordosis	1947-01-01	0.189301	0.347256	0	0	4.90736	8.1679	FBN1
Mitral Valve Insufficiency	1947-01-01	0.189301	0.347256	0	0	4.90736	8.1679	FBN1
Phospholipid measurement	1947-01-01	0.189301	0.347256	0	0	4.90736	8.1679	TNXB
Diabetic Foot	1947-01-01	0.189301	0.347256	0	0	4.90736	8.1679	UNC5D
Scleroderma	2/179	0.189464	0.347256	0	0	2.56302	4.26374	SEMA7A;FBN1
Genetic Diseases, Inborn	4/507	0.189511	0.347256	0	0	1.81574	3.02013	CDC42;OBSCN;USH2A;FBN1
Blepharoptosis	3/337	0.189694	0.347256	0	0	2.04467	3.39894	ARVCF;SEMA3E;FBN1
Lens Opacities	3/339	0.191944	0.348182	0	0	2.03229	3.35439	PCDH15;USH2A;FBN1
Epilepsy, Temporal Lobe	2/181	0.192681	0.348182	0	0	2.53413	4.173	CDC42;LGI1
insulinoma	2/181	0.192681	0.348182	0	0	2.53413	4.173	CXCL12;CORO1A
Ciliopathies	2/181	0.192681	0.348182	0	0	2.53413	4.173	NPHP1;USH2A
Conductive hearing loss	2/181	0.192681	0.348182	0	0	2.53413	4.173	ARVCF;USH2A
Epilepsies, Partial	1948-01-01	0.192917	0.348182	0	0	4.80271	7.90284	LGI1
Foot Deformities	1948-01-01	0.192917	0.348182	0	0	4.80271	7.90284	ITGA8
Myasthenic Syndromes, Congenital	1948-01-01	0.192917	0.348182	0	0	4.80271	7.90284	MYO9A
Spinocerebellar Ataxia Type 6 (disorder)	1948-01-01	0.192917	0.348182	0	0	4.80271	7.90284	GRID2
Neuroblastic tumors	1948-01-01	0.192917	0.348182	0	0	4.80271	7.90284	CXCL13
Corneal Neovascularization	1948-01-01	0.192917	0.348182	0	0	4.80271	7.90284	ARVCF
Cutis marmorata	1948-01-01	0.192917	0.348182	0	0	4.80271	7.90284	FBN1
Decreased muscle mass	1948-01-01	0.192917	0.348182	0	0	4.80271	7.90284	FBN1
Progressive cerebellar ataxia	1948-01-01	0.192917	0.348182	0	0	4.80271	7.90284	GRID2
Thrombocytopenia	3/341	0.194202	0.349608	0	0	2.02006	3.31058	CXCL12;ITGA2;FBN1
Respiratory Insufficiency	2/182	0.194292	0.349608	0	0	2.51992	4.12863	COL5A1;FBN1
Primary Myelofibrosis	2/182	0.194292	0.349608	0	0	2.51992	4.12863	CXCL12;AGGF1
Parkinson Disease	7/1064	0.1949	0.350101	0	0	1.52269	2.49001	RTN4R;CDC42;CXCL12;ITGA8;CTNNA3;GPC4;CDH8
Myeloid Leukemia, Chronic	6/876	0.194956	0.350101	0	0	1.58214	2.58676	CDC42;AKAP13;CXCL12;ITGA2;S100A6;ARHGAP26
Immune thrombocytopenic purpura	2/183	0.195905	0.350449	0	0	2.50587	4.08489	CXCL12;CXCL13
Fibrinogen assay	1949-01-01	0.196517	0.350449	0	0	4.70241	7.65086	FARP2
Antisocial behavior	1949-01-01	0.196517	0.350449	0	0	4.70241	7.65086	TRIO
Cardiovascular Abnormalities	1949-01-01	0.196517	0.350449	0	0	4.70241	7.65086	FBN1
Neck webbing	1949-01-01	0.196517	0.350449	0	0	4.70241	7.65086	GPC4
Nervous System Neoplasms	1949-01-01	0.196517	0.350449	0	0	4.70241	7.65086	NAV3
Endogenous depression	1949-01-01	0.196517	0.350449	0	0	4.70241	7.65086	DISC1
melanoma	14/2454	0.198082	0.351943	0	0	1.33658	2.16402	RTN4R;SEMA7A;ITGA2;SEMA3E;TM9SF4;CDC42;CXCL12;NAV3;BSG;S100A6;ITGA8;FAT1;NRCAM;PLXNC1
Unipolar Depression	4/517	0.198564	0.351943	0	0	1.77943	2.8767	TRIO;CTNND2;FAT1;DISC1
Respiratory Failure	2/185	0.199136	0.351943	0	0	2.47824	3.9993	CXCL13;FBN1
Renal dysplasia	1950-01-01	0.200101	0.351943	0	0	4.60622	7.41108	ITGA8
Fibromyalgia	1950-01-01	0.200101	0.351943	0	0	4.60622	7.41108	NRXN3
Giant Cell Tumors	1950-01-01	0.200101	0.351943	0	0	4.60622	7.41108	BSG
Advanced bone age	1950-01-01	0.200101	0.351943	0	0	4.60622	7.41108	GPC4
Li-Fraumeni Syndrome	1950-01-01	0.200101	0.351943	0	0	4.60622	7.41108	PLXNA3
Atypical Ductal Breast Hyperplasia	1950-01-01	0.200101	0.351943	0	0	4.60622	7.41108	CXCL12
Biparietal narrowing	1950-01-01	0.200101	0.351943	0	0	4.60622	7.41108	NPHP1
Childhood onset	1950-01-01	0.200101	0.351943	0	0	4.60622	7.41108	NLGN4X
Clostridium; difficile (disorder)	1950-01-01	0.200101	0.351943	0	0	4.60622	7.41108	CDC42
Decreased width of the skull	1950-01-01	0.200101	0.351943	0	0	4.60622	7.41108	NPHP1
Dyspnea on exertion	1950-01-01	0.200101	0.351943	0	0	4.60622	7.41108	FBN1
Cataract	4/519	0.200391	0.352107	0	0	1.77234	2.849	RHOJ;PCDH15;USH2A;FBN1
Encephalomyelitis	3/348	0.202156	0.352569	0	0	1.97836	3.16284	RTN4R;CXCL12;CXCL13
Uterine Fibroids	3/349	0.203299	0.352569	0	0	1.97254	3.14241	ITGA2;BSG;FBN1
Pain, Crushing	1951-01-01	0.20367	0.352569	0	0	4.51386	7.18271	DISC1
Pain, Migratory	1951-01-01	0.20367	0.352569	0	0	4.51386	7.18271	DISC1
Pain, Splitting	1951-01-01	0.20367	0.352569	0	0	4.51386	7.18271	DISC1
Tapering fingers (finding)	1951-01-01	0.20367	0.352569	0	0	4.51386	7.18271	TRIO
Suffering, Physical	1951-01-01	0.20367	0.352569	0	0	4.51386	7.18271	DISC1
Tachycardia, Ventricular	1951-01-01	0.20367	0.352569	0	0	4.51386	7.18271	CTNNA3
Abnormality of the ribs	1951-01-01	0.20367	0.352569	0	0	4.51386	7.18271	GPC4
Ache	1951-01-01	0.20367	0.352569	0	0	4.51386	7.18271	DISC1
Adult Lymphoma	1951-01-01	0.20367	0.352569	0	0	4.51386	7.18271	RHOJ
Angioimmunoblastic Lymphadenopathy	1951-01-01	0.20367	0.352569	0	0	4.51386	7.18271	CXCL13
Autosomal recessive retinitis pigmentosa	1951-01-01	0.20367	0.352569	0	0	4.51386	7.18271	USH2A
Congenital adrenal hyperplasia	1951-01-01	0.20367	0.352569	0	0	4.51386	7.18271	TNXB
Radiating pain	1951-01-01	0.20367	0.352569	0	0	4.51386	7.18271	DISC1
Acquired Immunodeficiency Syndrome	2/188	0.203995	0.352569	0	0	2.43789	3.87542	TNXB;CXCL12
Bronchopulmonary Dysplasia	2/188	0.203995	0.352569	0	0	2.43789	3.87542	CXCL12;DISC1
Hoarseness	1952-01-01	0.207223	0.354763	0	0	4.42513	6.96499	FBN1
Malignant ascites	1952-01-01	0.207223	0.354763	0	0	4.42513	6.96499	CXCL12
Carcinomatosis of peritoneal cavity	1952-01-01	0.207223	0.354763	0	0	4.42513	6.96499	CXCL12
Non-arthropod borne lymphocytic choriomeningitis	1952-01-01	0.207223	0.354763	0	0	4.42513	6.96499	CDC42
Congenital absence of kidney	1952-01-01	0.207223	0.354763	0	0	4.42513	6.96499	ITGA8
Parasitic Diseases	1952-01-01	0.207223	0.354763	0	0	4.42513	6.96499	ITGA2
Desmoplastic Medulloblastoma	1952-01-01	0.207223	0.354763	0	0	4.42513	6.96499	S100A6
Progressive visual loss	1952-01-01	0.207223	0.354763	0	0	4.42513	6.96499	NPHP1
Drug usage	1952-01-01	0.207223	0.354763	0	0	4.42513	6.96499	FBN1
Long philtrum	2/190	0.207242	0.354763	0	0	2.41171	3.79572	ARVCF;FBN1
Transient Ischemic Attack	2/191	0.208868	0.357205	0	0	2.39883	3.7567	CXCL12;NRXN1
Inflammatory disorder	2/192	0.210495	0.358391	0	0	2.38609	3.71823	SEMA7A;BSG
Squamous cell carcinoma	11/1876	0.210693	0.358391	0	0	1.36458	2.12514	EPS8;RTN4R;KANK1;CXCL12;CAV2;BSG;RAPGEF1;S100A6;FAT1;CXCL13;CORO1A
Pain, Burning	1953-01-01	0.21076	0.358391	0	0	4.33982	6.75726	DISC1
Thick vermilion border	1953-01-01	0.21076	0.358391	0	0	4.33982	6.75726	TRIO
Tumor-Associated Vasculature	1953-01-01	0.21076	0.358391	0	0	4.33982	6.75726	CXCL12
Childhood Lymphoma	1953-01-01	0.21076	0.358391	0	0	4.33982	6.75726	RHOJ
Cerebellar degeneration	2/193	0.212123	0.360368	0	0	2.37347	3.68028	GRID2;CNTN4
Dizziness	1954-01-01	0.214281	0.36369	0	0	4.25772	6.55887	TNXB
Profound Mental Retardation	2/196	0.217015	0.366519	0	0	2.33641	3.56954	NRXN1;DISC1
Decreased visual acuity, progressive	1955-01-01	0.217787	0.366519	0	0	4.17866	6.36928	NPHP1
Epilepsy, Generalized	1955-01-01	0.217787	0.366519	0	0	4.17866	6.36928	LGI1
Spastic Quadriplegia	1955-01-01	0.217787	0.366519	0	0	4.17866	6.36928	KANK1
Spinocerebellar Ataxia Type 2	1955-01-01	0.217787	0.366519	0	0	4.17866	6.36928	GRID2
Anophthalmos	1955-01-01	0.217787	0.366519	0	0	4.17866	6.36928	SEMA3E
Lymphocytic Choriomeningitis	1955-01-01	0.217787	0.366519	0	0	4.17866	6.36928	CDC42
Primary central nervous system lymphoma	1955-01-01	0.217787	0.366519	0	0	4.17866	6.36928	CXCL13
Dysmorphic features	1955-01-01	0.217787	0.366519	0	0	4.17866	6.36928	NRXN1
Vertigo	1956-01-01	0.221277	0.371349	0	0	4.10248	6.18793	TNXB
Adenoviral infections	1956-01-01	0.221277	0.371349	0	0	4.10248	6.18793	S100A6
Adult Cholangiocarcinoma	1956-01-01	0.221277	0.371349	0	0	4.10248	6.18793	BSG
Speech impairment	2/200	0.223555	0.374031	0	0	2.28875	3.42877	TRIO;NLGN4X
Precursor B-cell lymphoblastic leukemia	3/367	0.224118	0.374031	0	0	1.87327	2.80164	CXCL12;FAT1;CXCL13
Heart Septal Defects	1957-01-01	0.224752	0.374031	0	0	4.02902	6.01434	SEMA3E
Spondylarthropathies	1957-01-01	0.224752	0.374031	0	0	4.02902	6.01434	CXCL12
Hyperaldosteronism	1957-01-01	0.224752	0.374031	0	0	4.02902	6.01434	S100A6
Ameloblastoma	1957-01-01	0.224752	0.374031	0	0	4.02902	6.01434	ITGA2
Long eyelashes	1957-01-01	0.224752	0.374031	0	0	4.02902	6.01434	FBN1
Necrosis	1957-01-01	0.224752	0.374031	0	0	4.02902	6.01434	CDC42
Pneumocystis jiroveci pneumonia	1957-01-01	0.224752	0.374031	0	0	4.02902	6.01434	CDC42
Colorectal Carcinoma	16/2931	0.225332	0.374649	0	0	1.27792	1.90434	LAMA5;TRIO;CTNND2;FZD9;CORO1A;EPS8;CDC42;CXCL12;NAV3;BSG;S100A6;FAT1;NRCAM;CTNNA3;APBA1;BVES
Lupus Erythematosus, Systemic	7/1113	0.22615	0.375659	0	0	1.45145	2.15767	TNXB;CXCL12;ITGA2;BSG;CXCL13;CORO1A;PLXNA3
Renal fibrosis	2/202	0.226831	0.376298	0	0	2.26563	3.36118	CXCL12;ITGA2
Finding of body mass index	3/370	0.22763	0.376298	0	0	1.85768	2.74942	NRXN1;NRXN3;CTNNA2
Body mass index	3/370	0.22763	0.376298	0	0	1.85768	2.74942	NRXN1;NRXN3;CTNNA2
Nephroblastoma	3/370	0.22763	0.376298	0	0	1.85768	2.74942	CTNNA3;GPC4;CORO1A
Severe global developmental delay	1958-01-01	0.228212	0.376298	0	0	3.95813	5.84806	CTNND2
Hepatosplenomegaly	1958-01-01	0.228212	0.376298	0	0	3.95813	5.84806	RHOJ
Amnesia	1958-01-01	0.228212	0.376298	0	0	3.95813	5.84806	NLGN1
Mycoplasma Infections	1958-01-01	0.228212	0.376298	0	0	3.95813	5.84806	S100A6
Melanocytic nevus	2/203	0.22847	0.376378	0	0	2.25425	3.32805	COL5A1;S100A6
Brachydactyly	2/204	0.230111	0.378732	0	0	2.24297	3.29537	TRIO;FBN1
SVEINSSON CHORIORETINAL ATROPHY	1959-01-01	0.231657	0.380039	0	0	3.88969	5.68868	CXCL12
Acne	1959-01-01	0.231657	0.380039	0	0	3.88969	5.68868	ARVCF
Squamous cell carcinoma of skin	2/205	0.231752	0.380039	0	0	2.23181	3.26311	CDC42;CXCL12
Hypogonadism	2/205	0.231752	0.380039	0	0	2.23181	3.26311	NPHP1;USH2A
Astrocytoma	5/741	0.234176	0.383664	0	0	1.55077	2.25123	CDC42;LGI1;CXCL12;BSG;CTNNA3
Polycythemia Vera	2/207	0.235036	0.384452	0	0	2.20981	3.19984	LAMA5;KANK1
Ventricular arrhythmia	1960-01-01	0.235086	0.384452	0	0	3.82357	5.53579	FBN1
Squamous cell carcinoma of the head and neck	6/934	0.236084	0.385732	0	0	1.47873	2.13466	CDC42;FARP2;CXCL12;ITGA2;BSG;CTNNA2
Addictive Behavior	2/208	0.236679	0.386003	0	0	2.19897	3.16883	NRXN3;NRCAM
Ataxia	2/208	0.236679	0.386003	0	0	2.19897	3.16883	GRID2;TRIO
Trisomy	2/209	0.238323	0.386163	0	0	2.18824	3.13821	CXCL12;CNTN6
Depression, Bipolar	1961-01-01	0.2385	0.386163	0	0	3.75966	5.38904	DISC1
Ganglioglioma	1961-01-01	0.2385	0.386163	0	0	3.75966	5.38904	TNR
Gastrointestinal Hemorrhage	1961-01-01	0.2385	0.386163	0	0	3.75966	5.38904	AGGF1
Hypernasal voice	1961-01-01	0.2385	0.386163	0	0	3.75966	5.38904	ARVCF
Leukoplakia	1961-01-01	0.2385	0.386163	0	0	3.75966	5.38904	BSG
Nasal voice	1961-01-01	0.2385	0.386163	0	0	3.75966	5.38904	ARVCF
Disorders of Sex Development	1961-01-01	0.2385	0.386163	0	0	3.75966	5.38904	SEMA3E
Hemolytic-Uremic Syndrome	1962-01-01	0.241899	0.389907	0	0	3.69784	5.2481	CXCL12
Bardet-Biedl Syndrome	1962-01-01	0.241899	0.389907	0	0	3.69784	5.2481	NPHP1
Coloboma of iris	1962-01-01	0.241899	0.389907	0	0	3.69784	5.2481	SEMA3E
Osteomyelitis	1962-01-01	0.241899	0.389907	0	0	3.69784	5.2481	ITGA2
Phyllodes Tumor	1962-01-01	0.241899	0.389907	0	0	3.69784	5.2481	CXCL12
Increased size of skull	2/213	0.244906	0.39219	0	0	2.14632	3.01962	GPC4;FBN1
Big calvaria	2/213	0.244906	0.39219	0	0	2.14632	3.01962	GPC4;FBN1
Familial aplasia of the vermis	1963-01-01	0.245283	0.39219	0	0	3.63801	5.11266	NPHP1
Fibroadenoma	1963-01-01	0.245283	0.39219	0	0	3.63801	5.11266	S100A6
Lichen Planus, Oral	1963-01-01	0.245283	0.39219	0	0	3.63801	5.11266	BSG
Iron deficiency	1963-01-01	0.245283	0.39219	0	0	3.63801	5.11266	BSG
Lymphangioleiomyomatosis	1963-01-01	0.245283	0.39219	0	0	3.63801	5.11266	BSG
Neutrophilia (disorder)	1963-01-01	0.245283	0.39219	0	0	3.63801	5.11266	CXCL12
Chronic ear infection	1963-01-01	0.245283	0.39219	0	0	3.63801	5.11266	ARVCF
Increased head circumference	2/215	0.2482	0.39337	0	0	2.12595	2.96256	GPC4;FBN1
Short metacarpal	1964-01-01	0.248652	0.39337	0	0	3.58009	4.98241	FBN1
Smooth philtrum	1964-01-01	0.248652	0.39337	0	0	3.58009	4.98241	FBN1
Synophrys	1964-01-01	0.248652	0.39337	0	0	3.58009	4.98241	TRIO
Unspecified visual loss	1964-01-01	0.248652	0.39337	0	0	3.58009	4.98241	PCDH15
Adult Medulloblastoma	1964-01-01	0.248652	0.39337	0	0	3.58009	4.98241	S100A6
Lissencephaly	1964-01-01	0.248652	0.39337	0	0	3.58009	4.98241	DISC1
Bronchiolitis Obliterans	1964-01-01	0.248652	0.39337	0	0	3.58009	4.98241	CXCL12
Muscle biopsy shows dystrophic changes	1964-01-01	0.248652	0.39337	0	0	3.58009	4.98241	BVES
Nephronophthisis	1964-01-01	0.248652	0.39337	0	0	3.58009	4.98241	NPHP1
Chronic Fatigue Syndrome	1964-01-01	0.248652	0.39337	0	0	3.58009	4.98241	DISC1
Cortical Dysplasia	1964-01-01	0.248652	0.39337	0	0	3.58009	4.98241	LGI1
Adenocarcinoma of prostate	2/216	0.249847	0.394913	0	0	2.11591	2.93456	CTNND2;S100A6
Rhabdomyolysis	1965-01-01	0.252006	0.396578	0	0	3.52397	4.85709	OBSCN
Syndactyly of the toes	1965-01-01	0.252006	0.396578	0	0	3.52397	4.85709	GPC4
Systemic Inflammatory Response Syndrome	1965-01-01	0.252006	0.396578	0	0	3.52397	4.85709	CXCL13
Limitation of joint mobility	1965-01-01	0.252006	0.396578	0	0	3.52397	4.85709	FBN1
Mammary Ductal Carcinoma	1965-01-01	0.252006	0.396578	0	0	3.52397	4.85709	CAV2
Severe psychomotor retardation	1966-01-01	0.255346	0.400079	0	0	3.46958	4.73645	CTNND2
Shigella Infections	1966-01-01	0.255346	0.400079	0	0	3.46958	4.73645	CDC42
Giant Cell Tumor of Bone	1966-01-01	0.255346	0.400079	0	0	3.46958	4.73645	CXCL12
Hip Dislocation	1966-01-01	0.255346	0.400079	0	0	3.46958	4.73645	TNXB
Bronchiolitis	1966-01-01	0.255346	0.400079	0	0	3.46958	4.73645	COL5A1
Nonorganic psychosis	2/220	0.256442	0.400392	0	0	2.07666	2.82603	RTN4R;DISC1
Delayed speech and language development	2/220	0.256442	0.400392	0	0	2.07666	2.82603	TRIO;NLGN4X
Carcinogenesis	21/4065	0.257313	0.400392	0	0	1.2117	1.64483	ROBO2;TNXB;CAV2;CTNND2;UNC5D;CORO1A;CDH8;EPS8;CDC42;AKAP13;SCIN;CXCL12;BSG;S100A6;FAT1;NRCAM;CTNNA3;EMB;DISC1;BVES;FBN1
Flat face	1967-01-01	0.25867	0.400392	0	0	3.41684	4.62025	COL5A1
Short distal phalanx of finger	1967-01-01	0.25867	0.400392	0	0	3.41684	4.62025	GPC4
Toxic Epidermal Necrolysis	1967-01-01	0.25867	0.400392	0	0	3.41684	4.62025	PLXNA3
Abnormality of cardiovascular system morphology	1967-01-01	0.25867	0.400392	0	0	3.41684	4.62025	ITGA8
Idiopathic Inflammatory Myopathies	1967-01-01	0.25867	0.400392	0	0	3.41684	4.62025	CXCL12
Aplasia/Hypoplasia of the cerebellum	1967-01-01	0.25867	0.400392	0	0	3.41684	4.62025	PCDH15
Meningococcal Infections	1967-01-01	0.25867	0.400392	0	0	3.41684	4.62025	MYO16
Multiple Chronic Conditions	1967-01-01	0.25867	0.400392	0	0	3.41684	4.62025	FBN1
Nail dysplasia	1967-01-01	0.25867	0.400392	0	0	3.41684	4.62025	GPC4
Congenital Hypothyroidism	1967-01-01	0.25867	0.400392	0	0	3.41684	4.62025	NLGN3
Parasitemia	1967-01-01	0.25867	0.400392	0	0	3.41684	4.62025	BSG
Rhabdomyosarcoma	3/397	0.259675	0.401601	0	0	1.72798	2.32988	CDC42;CXCL12;ITGA2
Restless Legs Syndrome	1968-01-01	0.26198	0.404121	0	0	3.36567	4.50827	PCDHA3
Angle class 2 malocclusion	1968-01-01	0.26198	0.404121	0	0	3.36567	4.50827	GPC4
Angle class 3 malocclusion	1968-01-01	0.26198	0.404121	0	0	3.36567	4.50827	GPC4
Severe mental retardation (I.Q. 20-34)	2/224	0.26304	0.405407	0	0	2.03883	2.72275	CTNND2;NRXN1
Vascular Diseases	3/401	0.264479	0.406409	0	0	1.71027	2.27464	CXCL12;AGGF1;FBN1
hiv-infection/aids	1969-01-01	0.265276	0.406409	0	0	3.31601	4.4003	CXCL12
Thin lips	1969-01-01	0.265276	0.406409	0	0	3.31601	4.4003	COL5A1
Adenomatous Polyps	1969-01-01	0.265276	0.406409	0	0	3.31601	4.4003	BVES
Mucoepidermoid Carcinoma	1969-01-01	0.265276	0.406409	0	0	3.31601	4.4003	CXCL12
Chronic otitis media	1969-01-01	0.265276	0.406409	0	0	3.31601	4.4003	ARVCF
Diphtheria	1969-01-01	0.265276	0.406409	0	0	3.31601	4.4003	FARP2
Malignant neoplasm of stomach	13/2398	0.266171	0.407432	0	0	1.25697	1.66374	ITGA2;FZD9;SEMA3E;CXCL13;CDC42;SCIN;CXCL12;BSG;RAPGEF1;S100A6;ITGA8;CTNNA2;PCDHB9
Malignant neoplasm of prostate	17/3239	0.266953	0.407951	0	0	1.22299	1.61517	ROBO2;CAV2;CTNND2;ITGA2;CLSTN1;SEMA3E;SEMA4F;CXCL13;CDC42;AKAP13;ARVCF;SCIN;CXCL12;COL5A1;BSG;S100A6;FAT1
Strabismus	3/404	0.268089	0.407951	0	0	1.69721	2.23427	NRXN1;SEMA3E;FBN1
Medulloblastoma	4/590	0.268104	0.407951	0	0	1.5519	2.04289	CXCL12;ITGA2;S100A6;TNR
Glaucoma, Open-Angle	1970-01-01	0.268557	0.407951	0	0	3.26779	4.29614	CAV2
Stromal Neoplasm	1970-01-01	0.268557	0.407951	0	0	3.26779	4.29614	FAT1
Abnormality of brain morphology	1970-01-01	0.268557	0.407951	0	0	3.26779	4.29614	KANK1
Neck Neoplasms	1970-01-01	0.268557	0.407951	0	0	3.26779	4.29614	FAT1
Ovarian adenocarcinoma	1970-01-01	0.268557	0.407951	0	0	3.26779	4.29614	CXCL12
Pulmonary arterial hypertension	1970-01-01	0.268557	0.407951	0	0	3.26779	4.29614	FBN1
Ki-1+ Anaplastic Large Cell Lymphoma	2/228	0.26964	0.409251	0	0	2.00234	2.6244	CDC42;BSG
Leukemia, Myeloid, Chronic-Phase	1971-01-01	0.271823	0.41048	0	0	3.22094	4.19561	CXCL12
Abnormality of the skull	1971-01-01	0.271823	0.41048	0	0	3.22094	4.19561	FBN1
Malocclusion	1971-01-01	0.271823	0.41048	0	0	3.22094	4.19561	GPC4
Neurofibromatoses	1971-01-01	0.271823	0.41048	0	0	3.22094	4.19561	CDC42
Proximal muscle weakness	1971-01-01	0.271823	0.41048	0	0	3.22094	4.19561	TNXB
Proximal neurogenic muscle weakness	1971-01-01	0.271823	0.41048	0	0	3.22094	4.19561	TNXB
Spinocerebellar Ataxia Type 7	1972-01-01	0.275075	0.414345	0	0	3.17542	4.09855	GRID2
Sensorineural hearing loss, bilateral	1972-01-01	0.275075	0.414345	0	0	3.17542	4.09855	PCDH15
Rectal Neoplasms	1972-01-01	0.275075	0.414345	0	0	3.17542	4.09855	CXCL12
Syndactyly of fingers	1973-01-01	0.278312	0.417818	0	0	3.13116	4.00478	GPC4
Marfan Syndrome	1973-01-01	0.278312	0.417818	0	0	3.13116	4.00478	FBN1
Chorea	1973-01-01	0.278312	0.417818	0	0	3.13116	4.00478	LGI1
Cystic Kidney Diseases	1973-01-01	0.278312	0.417818	0	0	3.13116	4.00478	NPHP1
Epstein-Barr Virus Infections	2/234	0.279539	0.418958	0	0	1.94996	2.48545	CXCL12;NRG3
Encephalopathies	2/234	0.279539	0.418958	0	0	1.94996	2.48545	LGI1;NRXN3
Tuberculosis	4/602	0.279979	0.419196	0	0	1.51981	1.93478	NRG3;S100A6;CXCL13;CORO1A
Cryptorchidism	3/414	0.280165	0.419196	0	0	1.65507	2.10587	COL5A1;SEMA3E;GPC4
Plaque, Amyloid	2/235	0.281188	0.419498	0	0	1.94149	2.46323	S100A6;APBA1
Myopathy	3/415	0.281376	0.419498	0	0	1.65097	2.09353	TNXB;BVES;FBN1
Spondylarthritis	1974-01-01	0.281536	0.419498	0	0	3.08811	3.91416	CXCL12
Thick eyebrow	1974-01-01	0.281536	0.419498	0	0	3.08811	3.91416	TRIO
Chronic heart failure	1974-01-01	0.281536	0.419498	0	0	3.08811	3.91416	CXCL12
Cognition Disorders	2/237	0.284486	0.422525	0	0	1.92477	2.41958	NRG3;DISC1
Angiogenic Switch	1975-01-01	0.284745	0.422525	0	0	3.04622	3.82655	CXCL12
Apnea	1975-01-01	0.284745	0.422525	0	0	3.04622	3.82655	NPHP1
Mitral Valve Stenosis	1975-01-01	0.284745	0.422525	0	0	3.04622	3.82655	FBN1
Clouding of corneal stroma	1975-01-01	0.284745	0.422525	0	0	3.04622	3.82655	CAV2
Cardiomyopathy, Dilated	3/419	0.286224	0.424368	0	0	1.63476	2.04505	OBSCN;CTNNA3;FBN1
Stable angina	1976-01-01	0.28794	0.425856	0	0	3.00545	3.7418	CXCL12
Varicosity	1976-01-01	0.28794	0.425856	0	0	3.00545	3.7418	COL5A1
Chest Pain	1976-01-01	0.28794	0.425856	0	0	3.00545	3.7418	FBN1
Malignant neoplasm of kidney	3/421	0.288651	0.426556	0	0	1.62677	2.02132	KANK1;CXCL12;UNC5D
Congenital anomaly of testis	1977-01-01	0.29112	0.429498	0	0	2.96576	3.6598	USH2A
Progressive night blindness	1977-01-01	0.29112	0.429498	0	0	2.96576	3.6598	USH2A
Full lower lip	1978-01-01	0.294287	0.431103	0	0	2.9271	3.58042	FBN1
Stereotyped Behavior	1978-01-01	0.294287	0.431103	0	0	2.9271	3.58042	NLGN4X
Pleural Effusion, Malignant	1978-01-01	0.294287	0.431103	0	0	2.9271	3.58042	CXCL12
Thick lower lip vermilion	1978-01-01	0.294287	0.431103	0	0	2.9271	3.58042	FBN1
Acute monocytic leukemia	1978-01-01	0.294287	0.431103	0	0	2.9271	3.58042	ARHGAP26
Androgen-Insensitivity Syndrome	1978-01-01	0.294287	0.431103	0	0	2.9271	3.58042	FBN1
Protruding ear	1978-01-01	0.294287	0.431103	0	0	2.9271	3.58042	COL5A1
Pulmonary Embolism	1978-01-01	0.294287	0.431103	0	0	2.9271	3.58042	AGGF1
Vitiligo	2/243	0.294371	0.431103	0	0	1.87628	2.29453	FARP2;TNXB
Spinocerebellar Ataxia Type 1	1979-01-01	0.29744	0.43418	0	0	2.88942	3.50355	GRID2
Polyendocrinopathies, Autoimmune	1979-01-01	0.29744	0.43418	0	0	2.88942	3.50355	NPHP1
Lysosomal Storage Diseases	1979-01-01	0.29744	0.43418	0	0	2.88942	3.50355	CAV2
Chronic granulomatous disease	1979-01-01	0.29744	0.43418	0	0	2.88942	3.50355	AKAP13
Leukopenia	2/246	0.299307	0.436551	0	0	1.85293	2.23516	CDC42;CXCL12
Extrahepatic Cholangiocarcinoma	1980-01-01	0.300579	0.436984	0	0	2.8527	3.42908	ROBO2
Dementia, Vascular	1980-01-01	0.300579	0.436984	0	0	2.8527	3.42908	PHLDB2
Depressed nasal ridge	1980-01-01	0.300579	0.436984	0	0	2.8527	3.42908	ITGA8
Prominent ear	1980-01-01	0.300579	0.436984	0	0	2.8527	3.42908	COL5A1
Sensory neuropathy	1981-01-01	0.303704	0.440456	0	0	2.8169	3.35691	TNXB
Congenital ear anomaly NOS (disorder)	1981-01-01	0.303704	0.440456	0	0	2.8169	3.35691	SEMA3E
Primary immune deficiency disorder	1981-01-01	0.303704	0.440456	0	0	2.8169	3.35691	CORO1A
Salivary Gland Neoplasms	1982-01-01	0.306815	0.44425	0	0	2.78199	3.28695	FAT1
Cerebellar Dysmetria	1982-01-01	0.306815	0.44425	0	0	2.78199	3.28695	GRID2
Visual Impairment	2/251	0.307523	0.44443	0	0	1.81526	2.14057	NPHP1;USH2A
Arthritis	4/630	0.307999	0.44443	0	0	1.44973	1.70728	CXCL12;ITGA2;BSG;FAT1
Full cheeks	1983-01-01	0.309912	0.44443	0	0	2.74792	3.2191	FBN1
Gait Ataxia	1983-01-01	0.309912	0.44443	0	0	2.74792	3.2191	GRID2
Lymphoma, Large-Cell, Follicular	1983-01-01	0.309912	0.44443	0	0	2.74792	3.2191	CXCL12
Hydatidiform Mole	1983-01-01	0.309912	0.44443	0	0	2.74792	3.2191	CORO1A
Hyperplasia of cheeks	1983-01-01	0.309912	0.44443	0	0	2.74792	3.2191	FBN1
Hypertrophy of cheeks	1983-01-01	0.309912	0.44443	0	0	2.74792	3.2191	FBN1
MRSA - Methicillin resistant Staphylococcus aureus infection	1983-01-01	0.309912	0.44443	0	0	2.74792	3.2191	CDC42
Chubby cheeks	1983-01-01	0.309912	0.44443	0	0	2.74792	3.2191	FBN1
Paraganglioma	1983-01-01	0.309912	0.44443	0	0	2.74792	3.2191	CNTN4
Puffy cheeks	1983-01-01	0.309912	0.44443	0	0	2.74792	3.2191	FBN1
Generalized hypotonia	4/633	0.311022	0.44494	0	0	1.44259	1.68479	GRID2;NRXN1;NPHP1;GPC4
Retrusion of upper jaw bones	1984-01-01	0.312996	0.44494	0	0	2.71468	3.15328	FBN1
Hyperalgesia, Secondary	1984-01-01	0.312996	0.44494	0	0	2.71468	3.15328	ITGA2
Skin Ulcer	1984-01-01	0.312996	0.44494	0	0	2.71468	3.15328	CXCL12
Hypoplasia of the maxilla	1984-01-01	0.312996	0.44494	0	0	2.71468	3.15328	FBN1
Hypotrophic maxilla	1984-01-01	0.312996	0.44494	0	0	2.71468	3.15328	FBN1
Allodynia	1984-01-01	0.312996	0.44494	0	0	2.71468	3.15328	ITGA2
Late tooth eruption	1984-01-01	0.312996	0.44494	0	0	2.71468	3.15328	SEMA3E
Maxillary retrognathia	1984-01-01	0.312996	0.44494	0	0	2.71468	3.15328	FBN1
Decreased projection of maxilla	1984-01-01	0.312996	0.44494	0	0	2.71468	3.15328	FBN1
Deficiency of upper jaw bones	1984-01-01	0.312996	0.44494	0	0	2.71468	3.15328	FBN1
Cicatrix, Hypertrophic	1985-01-01	0.316066	0.446474	0	0	2.68222	3.0894	CXCL12
Hip Dislocation, Congenital	1985-01-01	0.316066	0.446474	0	0	2.68222	3.0894	SCIN
Hyperalgesia, Primary	1985-01-01	0.316066	0.446474	0	0	2.68222	3.0894	ITGA2
Malformations of Cortical Development, Group II	1985-01-01	0.316066	0.446474	0	0	2.68222	3.0894	S100A6
Hypogammaglobulinemia	1985-01-01	0.316066	0.446474	0	0	2.68222	3.0894	CXCL12
Abnormality of the retinal vasculature	1985-01-01	0.316066	0.446474	0	0	2.68222	3.0894	USH2A
Lesion of brain	1985-01-01	0.316066	0.446474	0	0	2.68222	3.0894	CXCL13
Demyelinating Diseases	1985-01-01	0.316066	0.446474	0	0	2.68222	3.0894	CXCL12
Kidney Diseases	4/639	0.317077	0.44755	0	0	1.42851	1.64081	CDC42;NPHP1;FAT1;MYO16
Urothelial Carcinoma	2/257	0.317359	0.447596	0	0	1.77201	2.03377	BSG;CTNNA3
Osteosarcoma of bone	6/1042	0.318703	0.447619	0	0	1.31704	1.50604	CXCL12;CAV2;ITGA2;BSG;S100A6;FBN1
Adenoma of large intestine	2/258	0.318995	0.447619	0	0	1.765	2.01665	EPS8;CXCL12
Recurrent urinary tract infection	1986-01-01	0.319122	0.447619	0	0	2.65053	3.02739	TNXB
Cystadenocarcinoma, Serous	1986-01-01	0.319122	0.447619	0	0	2.65053	3.02739	TNXB
Leishmaniasis, Visceral	1986-01-01	0.319122	0.447619	0	0	2.65053	3.02739	CXCL13
Curvature of digit	1986-01-01	0.319122	0.447619	0	0	2.65053	3.02739	TRIO
Postnatal growth retardation	1986-01-01	0.319122	0.447619	0	0	2.65053	3.02739	SEMA3E
Gynecomastia	1987-01-01	0.322165	0.450268	0	0	2.61958	2.96718	SEMA3E
Adrenal Gland Neoplasms	1987-01-01	0.322165	0.450268	0	0	2.61958	2.96718	CDC42
Chronic active hepatitis	1987-01-01	0.322165	0.450268	0	0	2.61958	2.96718	TNXB
Sjogren's Syndrome	2/260	0.322266	0.450268	0	0	1.75114	1.98295	CXCL12;CXCL13
Lymphoma, T-Cell, Cutaneous	2/260	0.322266	0.450268	0	0	1.75114	1.98295	NAV3;ITGB7
Low Vision	2/261	0.323899	0.452199	0	0	1.74429	1.96637	NPHP1;USH2A
Facial muscle weakness of muscles innervated by CN VII	1988-01-01	0.325195	0.45295	0	0	2.58934	2.90869	SEMA3E
Abnormality of the skeletal system	1988-01-01	0.325195	0.45295	0	0	2.58934	2.90869	FBN1
Atypical scarring of skin	1988-01-01	0.325195	0.45295	0	0	2.58934	2.90869	USH2A
Colon Carcinoma	2091-11-01	0.32555	0.453093	0	0	1.20896	1.35674	EPS8;CDC42;CXCL12;BSG;S100A6;AGGF1;NRCAM;CXCL13;BVES;PHLDB2;CORO1A
Retinal Degeneration	1989-01-01	0.328211	0.45468	0	0	2.55979	2.85186	NPHP1
Myocardial Diseases, Secondary	1989-01-01	0.328211	0.45468	0	0	2.55979	2.85186	RHOJ
Tactile Allodynia	1989-01-01	0.328211	0.45468	0	0	2.55979	2.85186	ITGA2
Cerebral Palsy	1989-01-01	0.328211	0.45468	0	0	2.55979	2.85186	KANK1
Nasopharyngeal Neoplasms	1989-01-01	0.328211	0.45468	0	0	2.55979	2.85186	FARP2
Congenital clinodactyly	1989-01-01	0.328211	0.45468	0	0	2.55979	2.85186	TRIO
Hip circumference	1990-01-01	0.331214	0.457779	0	0	2.5309	2.79662	NRXN3
Venous Thrombosis	1990-01-01	0.331214	0.457779	0	0	2.5309	2.79662	AGGF1
Age at menarche	1990-01-01	0.331214	0.457779	0	0	2.5309	2.79662	PCDH15
Turridolichocephaly	1991-01-01	0.334203	0.460139	0	0	2.50265	2.74292	FBN1
Waist Circumference	1991-01-01	0.334203	0.460139	0	0	2.50265	2.74292	NRXN3
Narrow cranium shape	1991-01-01	0.334203	0.460139	0	0	2.50265	2.74292	FBN1
Narrow head shape	1991-01-01	0.334203	0.460139	0	0	2.50265	2.74292	FBN1
Narrow skull shape	1991-01-01	0.334203	0.460139	0	0	2.50265	2.74292	FBN1
Cardiomyopathies, Primary	1992-01-01	0.33718	0.462462	0	0	2.47502	2.6907	RHOJ
Facial Paresis	1992-01-01	0.33718	0.462462	0	0	2.47502	2.6907	SEMA3E
Stereotypic Movement Disorder	1992-01-01	0.33718	0.462462	0	0	2.47502	2.6907	NLGN4X
Bell Palsy	1992-01-01	0.33718	0.462462	0	0	2.47502	2.6907	SEMA3E
Cholestasis in newborn	1992-01-01	0.33718	0.462462	0	0	2.47502	2.6907	NPHP1
Cytomegalovirus Infections	2/270	0.338558	0.463998	0	0	1.68494	1.82489	CTNNA3;APBA1
Small for gestational age (disorder)	1993-01-01	0.340143	0.464043	0	0	2.448	2.6399	FBN1
Muscular Dystrophies, Limb-Girdle	1993-01-01	0.340143	0.464043	0	0	2.448	2.6399	BVES
Speech Disorders	1993-01-01	0.340143	0.464043	0	0	2.448	2.6399	GPC4
Low Birth Weights	1993-01-01	0.340143	0.464043	0	0	2.448	2.6399	FBN1
Manic	1993-01-01	0.340143	0.464043	0	0	2.448	2.6399	DISC1
Childhood Medulloblastoma	1993-01-01	0.340143	0.464043	0	0	2.448	2.6399	S100A6
Anxiety	3/464	0.341076	0.464962	0	0	1.47178	1.58312	NLGN3;NRG3;CTNND2
Long narrow head	1994-01-01	0.343093	0.467002	0	0	2.42155	2.59047	FBN1
Macroglossia	1994-01-01	0.343093	0.467002	0	0	2.42155	2.59047	GPC4
Renal cyst	1995-01-01	0.34603	0.469575	0	0	2.39567	2.54236	GPC4
Fragile X Syndrome	1995-01-01	0.34603	0.469575	0	0	2.39567	2.54236	PKP4
Intermittent migraine headaches	1995-01-01	0.34603	0.469575	0	0	2.39567	2.54236	TNXB
Limb ischemia	1995-01-01	0.34603	0.469575	0	0	2.39567	2.54236	AGGF1
Infant, Small for Gestational Age	2/275	0.346663	0.470078	0	0	1.65366	1.75189	CTNND2;FBN1
Malignant Head and Neck Neoplasm	3/470	0.348397	0.472072	0	0	1.45242	1.53145	CXCL12;BSG;FAT1
Renal failure in adulthood	1996-01-01	0.348954	0.472114	0	0	2.37033	2.49552	NPHP1
Werner Syndrome	1996-01-01	0.348954	0.472114	0	0	2.37033	2.49552	CDC42
Essential Hypertension	2/278	0.35151	0.474857	0	0	1.63543	1.70987	S100A6;FBN1
Intrauterine retardation	2/278	0.35151	0.474857	0	0	1.63543	1.70987	CTNND2;FBN1
Lip and Oral Cavity Carcinoma	3/473	0.352055	0.475234	0	0	1.44292	1.50637	CXCL12;FAT1;CNTN4
Thrombosis	1998-01-01	0.354763	0.478171	0	0	2.32123	2.4055	ITGA2
Myelofibrosis	1998-01-01	0.354763	0.478171	0	0	2.32123	2.4055	CXCL12
Thyroid Neoplasm	3/476	0.355711	0.479088	0	0	1.43355	1.48177	BSG;S100A6;NRCAM
Ischemia of kidney	1999-01-01	0.357649	0.480616	0	0	2.29743	2.36222	BSG
Leigh Disease	1999-01-01	0.357649	0.480616	0	0	2.29743	2.36222	FARP2
Palmoplantar Keratosis	1999-01-01	0.357649	0.480616	0	0	2.29743	2.36222	TNXB
Rhinitis	1/100	0.360521	0.48339	0	0	2.2741	2.32005	CDC42
Neuralgia	1/100	0.360521	0.48339	0	0	2.2741	2.32005	CXCL13
Polymyositis	1/100	0.360521	0.48339	0	0	2.2741	2.32005	CXCL12
Lupus Vulgaris	2/284	0.36117	0.483536	0	0	1.60015	1.6296	CXCL13;CORO1A
Neuropathy	2/284	0.36117	0.483536	0	0	1.60015	1.6296	CDC42;UNC5D
Lymphoma	7/1307	0.363026	0.48541	0	0	1.22211	1.23834	RTN4R;CDC42;CXCL12;RHOJ;ITGB7;CXCL13;CORO1A
Sleep disturbances	1/101	0.363381	0.48541	0	0	2.25125	2.27895	TNXB
Hemangioma	1/101	0.363381	0.48541	0	0	2.25125	2.27895	AGGF1
Esophageal carcinoma	4/685	0.36375	0.485541	0	0	1.32884	1.34384	CDC42;FARP2;CXCL12;BSG
Noninfiltrating Intraductal Carcinoma	2/287	0.36598	0.488124	0	0	1.58306	1.59125	CXCL12;FAT1
Precursor B-Cell Lymphoblastic Leukemia-Lymphoma	1/102	0.366229	0.488124	0	0	2.22885	2.23887	CXCL12
Pain	3/485	0.366665	0.488342	0	0	1.40613	1.41078	CXCL12;CXCL13;DISC1
Osteosarcoma	6/1103	0.367392	0.488836	0	0	1.23979	1.24143	CXCL12;CAV2;ITGA2;BSG;S100A6;FBN1
Aortic Aneurysm, Abdominal	2/288	0.367581	0.488836	0	0	1.57745	1.57873	CXCL12;FBN1
Ichthyosis, X-Linked	1/103	0.369063	0.489357	0	0	2.20689	2.19979	NLGN4X
Specific learning disability	1/103	0.369063	0.489357	0	0	2.20689	2.19979	ARVCF
Sunken eyes	1/103	0.369063	0.489357	0	0	2.20689	2.19979	FBN1
Death in infancy	1/103	0.369063	0.489357	0	0	2.20689	2.19979	GPC4
Enophthalmos	1/104	0.371886	0.491645	0	0	2.18535	2.16168	FBN1
Enterovirus Infections	1/104	0.371886	0.491645	0	0	2.18535	2.16168	CAV2
Ischemia	1/104	0.371886	0.491645	0	0	2.18535	2.16168	CXCL12
Death in early childhood	1/104	0.371886	0.491645	0	0	2.18535	2.16168	GPC4
Anemia	3/490	0.372739	0.49241	0	0	1.39134	1.37308	CAV2;NPHP1;EMB
Obesity	1961-10-01	0.374464	0.492457	0	0	1.16526	1.14459	DOCK5;CAV2;NPHP1;NRXN3;FAT1;GPC4;CNTN4;CXCL13;USH2A;SORBS3
M5b Acute differentiated monocytic leukemia	1/105	0.374695	0.492457	0	0	2.16423	2.1245	ARHGAP26
Mixed Salivary Gland Tumor	1/105	0.374695	0.492457	0	0	2.16423	2.1245	TNXB
Bulging forehead	1/105	0.374695	0.492457	0	0	2.16423	2.1245	FBN1
Carotid Atherosclerosis	1/105	0.374695	0.492457	0	0	2.16423	2.1245	CXCL12
Pick Disease of the Brain	1/105	0.374695	0.492457	0	0	2.16423	2.1245	CDC42
Prominent forehead	1/105	0.374695	0.492457	0	0	2.16423	2.1245	FBN1
Malignant neoplasm of mouth	3/492	0.375166	0.492714	0	0	1.3855	1.35833	CXCL12;FAT1;CNTN4
Teratocarcinoma	1/106	0.377493	0.495407	0	0	2.14351	2.08821	RTN4R
Pancreatic Ductal Adenocarcinoma	4/701	0.380008	0.497674	0	0	1.29726	1.25518	CDC42;CXCL12;S100A6;EMB
Dermatitis, Allergic Contact	1/107	0.380278	0.497674	0	0	2.12318	2.0528	EMB
Head and Neck Neoplasms	1/107	0.380278	0.497674	0	0	2.12318	2.0528	FAT1
Pituitary Neoplasms	2/296	0.38033	0.497674	0	0	1.5339	1.48284	EPS8;CXCL12
Chronic Lymphocytic Leukemia	6/1120	0.381071	0.49828	0	0	1.21977	1.17679	FARP2;CXCL12;ULK4;BSG;FAT1;CXCL13
Idiopathic pulmonary arterial hypertension	2/297	0.381916	0.498659	0	0	1.52862	1.47138	CXCL12;FBN1
Kidney Failure	2/297	0.381916	0.498659	0	0	1.52862	1.47138	LAMA5;NPHP1
Carcinoma, Lewis Lung	1/108	0.38305	0.498688	0	0	2.10323	2.01824	RTN4R
Leukemia, Myelomonocytic, Chronic	1/108	0.38305	0.498688	0	0	2.10323	2.01824	ARHGAP26
Malabsorption	1/108	0.38305	0.498688	0	0	2.10323	2.01824	TNXB
Physical aggression	1/108	0.38305	0.498688	0	0	2.10323	2.01824	TRIO
Charcot-Marie-Tooth Disease	2/298	0.383501	0.498812	0	0	1.52338	1.46003	CDC42;ARHGEF10
Coronary heart disease	5/913	0.383701	0.498812	0	0	1.24574	1.19328	TRIO;CXCL12;ITGA2;ULK4;FBN1
Renal carcinoma	3/500	0.384855	0.49995	0	0	1.36264	1.30117	KANK1;CXCL12;UNC5D
Schizoaffective Disorder	1/109	0.385811	0.500466	0	0	2.08365	1.98449	DISC1
Hyperalgesia, Thermal	1/109	0.385811	0.500466	0	0	2.08365	1.98449	ITGA2
Hereditary Diffuse Gastric Cancer	2/300	0.386665	0.501211	0	0	1.513	1.43765	ITGA8;CTNNA2
Hyperplastic Polyp	1/110	0.388559	0.50294	0	0	2.06443	1.95153	APBA1
Aggressive reaction	1/110	0.388559	0.50294	0	0	2.06443	1.95153	TRIO
Physical Activity Measurement	1/111	0.391295	0.506116	0	0	2.04556	1.91934	NRXN3
Fetal Growth Retardation	2/304	0.392972	0.507444	0	0	1.49265	1.39416	CTNND2;FBN1
Lupus Erythematosus	2/304	0.392972	0.507444	0	0	1.49265	1.39416	CXCL13;CORO1A
Glomerulosclerosis (disorder)	1/112	0.394018	0.507444	0	0	2.02703	1.88789	ITGA2
Muscular Dystrophy, Facioscapulohumeral	1/112	0.394018	0.507444	0	0	2.02703	1.88789	FAT1
Uric acid measurement (procedure)	1/112	0.394018	0.507444	0	0	2.02703	1.88789	CNTN4
Aggressive behavior	1/112	0.394018	0.507444	0	0	2.02703	1.88789	TRIO
Diabetes Mellitus, Experimental	1/113	0.39673	0.509109	0	0	2.00883	1.85716	S100A6
Obesity, Morbid	1/113	0.39673	0.509109	0	0	2.00883	1.85716	DOCK5
Streptozotocin Diabetes	1/113	0.39673	0.509109	0	0	2.00883	1.85716	S100A6
Alloxan Diabetes	1/113	0.39673	0.509109	0	0	2.00883	1.85716	S100A6
Paresis	1/113	0.39673	0.509109	0	0	2.00883	1.85716	FBN1
Serum total cholesterol measurement	2/307	0.397685	0.509657	0	0	1.47775	1.36262	NRG3;USH2A
Infection caused by Helicobacter pylori	2/308	0.399252	0.509657	0	0	1.47284	1.35231	CDC42;CXCL13
Gingival Diseases	1/114	0.39943	0.509657	0	0	1.99095	1.82713	CXCL12
Testicular Germ Cell Tumor	1/114	0.39943	0.509657	0	0	1.99095	1.82713	BSG
leiomyosarcoma	1/114	0.39943	0.509657	0	0	1.99095	1.82713	OBSCN
Lymphocyte Count measurement	1/114	0.39943	0.509657	0	0	1.99095	1.82713	ARVCF
Posteriorly rotated ear	1/114	0.39943	0.509657	0	0	1.99095	1.82713	FBN1
Dermatomyositis	1/114	0.39943	0.509657	0	0	1.99095	1.82713	FBN1
Major Depressive Disorder	3/513	0.400531	0.510699	0	0	1.32702	1.21417	CTNND2;DISC1;PLXNA3
Lupus Erythematosus, Discoid	2/309	0.400817	0.5107	0	0	1.46797	1.34209	CXCL13;CORO1A
Fibroid Tumor	2/310	0.40238	0.512328	0	0	1.46313	1.33197	ITGA2;FBN1
Malignant neoplasm of large intestine	3/516	0.404134	0.513579	0	0	1.31905	1.19507	CDC42;CXCL12;CORO1A
Acute Myeloid Leukemia, M1	1/116	0.404794	0.513579	0	0	1.95613	1.76908	TRIO
Condition, Preneoplastic	1/116	0.404794	0.513579	0	0	1.95613	1.76908	TRIO
Complex partial seizures	1/116	0.404794	0.513579	0	0	1.95613	1.76908	LGI1
Pancytopenia	1/116	0.404794	0.513579	0	0	1.95613	1.76908	RHOJ
Hypogonadism, Isolated Hypogonadotropic	1/117	0.407458	0.5155	0	0	1.93917	1.74102	SEMA3E
Leukemia, B-Cell	1/117	0.407458	0.5155	0	0	1.93917	1.74102	CXCL13
Teratoma	1/117	0.407458	0.5155	0	0	1.93917	1.74102	GPC4
Joint stiffness	1/117	0.407458	0.5155	0	0	1.93917	1.74102	FBN1
B-Cell Lymphomas	4/730	0.409376	0.517107	0	0	1.24356	1.11065	CDC42;TRIO;CXCL12;CXCL13
Red Blood Cell Count measurement	1/118	0.41011	0.517107	0	0	1.92249	1.71358	MYO16
Mental Retardation, X-Linked	1/118	0.41011	0.517107	0	0	1.92249	1.71358	NLGN4X
Anorexia	1/118	0.41011	0.517107	0	0	1.92249	1.71358	ARVCF
Cholestasis	2/315	0.410169	0.517107	0	0	1.43939	1.28276	KANK1;NPHP1
Hyperalgesia	1/119	0.412751	0.519632	0	0	1.90611	1.68673	ITGA2
Von Hippel-Lindau Syndrome	1/119	0.412751	0.519632	0	0	1.90611	1.68673	CXCL12
Hepatitis	2/317	0.413271	0.519921	0	0	1.4301	1.26371	CXCL12;EMB
Carcinoma of bladder	6/1162	0.4149	0.521605	0	0	1.17282	1.03175	TRIO;CXCL12;CAV2;BSG;S100A6;CXCL13
Liver Failure, Acute	1/120	0.41538	0.521843	0	0	1.88999	1.66048	CXCL12
Hypodontia	1/121	0.417997	0.522933	0	0	1.87415	1.63478	TRIO
Acute Myeloid Leukemia (AML-M2)	1/121	0.417997	0.522933	0	0	1.87415	1.63478	TRIO
Wide skull shape	1/121	0.417997	0.522933	0	0	1.87415	1.63478	FBN1
Adult Acute Lymphocytic Leukemia	1/121	0.417997	0.522933	0	0	1.87415	1.63478	CORO1A
Juvenile Myelomonocytic Leukemia	1/121	0.417997	0.522933	0	0	1.87415	1.63478	ARHGAP26
Broad cranium shape	1/121	0.417997	0.522933	0	0	1.87415	1.63478	FBN1
Gastrointestinal Neoplasms	1/122	0.420603	0.52473	0	0	1.85856	1.60964	CXCL12
Waist-Hip Ratio	1/122	0.420603	0.52473	0	0	1.85856	1.60964	NRXN3
Acute Megakaryocytic Leukemias	1/122	0.420603	0.52473	0	0	1.85856	1.60964	SCIN
Congenital heart disease	1/122	0.420603	0.52473	0	0	1.85856	1.60964	CXCL12
Diabetes Mellitus, Insulin-Dependent	5/956	0.421971	0.526071	0	0	1.18672	1.02392	TNXB;CXCL12;NRXN1;ITGB7;UNC5D
Gastrointestinal Stromal Tumors	2/323	0.422529	0.526137	0	0	1.40294	1.20863	OBSCN;APBA1
Spasmodic movement	1/123	0.423197	0.526137	0	0	1.84324	1.58503	CTNND2
Involuntary jerking movements	1/123	0.423197	0.526137	0	0	1.84324	1.58503	CTNND2
Peripheral T-Cell Lymphoma	1/123	0.423197	0.526137	0	0	1.84324	1.58503	RHOJ
Neurodegenerative Disorders	4/745	0.424474	0.52736	0	0	1.21743	1.04322	CDC42;CAV2;TNR;CXCL13
Heart Diseases	2/325	0.425599	0.527884	0	0	1.39411	1.19093	BSG;FBN1
Uterine Cervical Neoplasm	1/124	0.425779	0.527884	0	0	1.82816	1.56094	CDC42
CNS disorder	1/124	0.425779	0.527884	0	0	1.82816	1.56094	CXCL12
Impaired glucose tolerance	2/326	0.427131	0.529193	0	0	1.38974	1.1822	GPC4;DISC1
Thin upper lip vermilion	1/125	0.428351	0.530339	0	0	1.81332	1.53736	FBN1
Rheumatoid Arthritis	9/1833	0.430326	0.531308	0	0	1.11556	0.940656	CDC42;TNXB;CXCL12;CAV2;ITGA2;BSG;S100A6;FAT1;CXCL13
Myocardial Infarction	5/966	0.43083	0.531308	0	0	1.17375	0.98835	ARVCF;CXCL12;NRG3;ITGA2;DISC1
Hypogonadotropic hypogonadism	1/126	0.430911	0.531308	0	0	1.79873	1.51427	SEMA3E
Left-Sided Heart Failure	1/126	0.430911	0.531308	0	0	1.79873	1.51427	FBN1
Memory Loss	1/126	0.430911	0.531308	0	0	1.79873	1.51427	NLGN1
Myocarditis	1/126	0.430911	0.531308	0	0	1.79873	1.51427	EMB
Diarrhea	2/329	0.431713	0.531933	0	0	1.37678	1.15649	CDC42;CAV2
Ependymoma	1/128	0.435996	0.536473	0	0	1.77022	1.4695	S100A6
Arthralgia	1/128	0.435996	0.536473	0	0	1.77022	1.4695	TNXB
Hepatitis, Autoimmune	1/129	0.438522	0.538473	0	0	1.7563	1.4478	CXCL12
liposarcoma	1/129	0.438522	0.538473	0	0	1.7563	1.4478	CAV2
Endometrial adenocarcinoma	1/129	0.438522	0.538473	0	0	1.7563	1.4478	CXCL12
Non-alcoholic Fatty Liver Disease	2/334	0.439309	0.53907	0	0	1.3557	1.11513	FAT1;GPC4
Lyme Disease	1/130	0.441037	0.539714	0	0	1.7426	1.42654	CXCL13
Brachycephaly	1/130	0.441037	0.539714	0	0	1.7426	1.42654	FBN1
Congenital pes cavus	1/130	0.441037	0.539714	0	0	1.7426	1.42654	FBN1
Delayed Puberty	1/130	0.441037	0.539714	0	0	1.7426	1.42654	SEMA3E
Neoplastic Cell Transformation	1/131	0.443541	0.542408	0	0	1.72911	1.40571	CTNND2
Coronary Artery Disease	5/981	0.444071	0.542686	0	0	1.1548	0.937432	AKAP13;CXCL12;ITGA2;ARHGAP26;FBN1
Cerebral atrophy	2/338	0.445347	0.543234	0	0	1.33929	1.08335	KANK1;GRID2
Sleep Apnea, Obstructive	1/132	0.446033	0.543234	0	0	1.71582	1.38529	FAT1
Autoimmune thyroid disease	1/132	0.446033	0.543234	0	0	1.71582	1.38529	CXCL12
Nausea and vomiting	1/132	0.446033	0.543234	0	0	1.71582	1.38529	TNXB
precancerous lesions	1/132	0.446033	0.543234	0	0	1.71582	1.38529	CXCL12
Vesicular Stomatitis	1/133	0.448515	0.545886	0	0	1.70274	1.36528	CDC42
Large auricle	1/134	0.450985	0.547778	0	0	1.68985	1.34566	TRIO
Large pinnae	1/134	0.450985	0.547778	0	0	1.68985	1.34566	TRIO
Macrotia	1/134	0.450985	0.547778	0	0	1.68985	1.34566	TRIO
Flexion contractures of joints	1/135	0.453445	0.55002	0	0	1.67715	1.32643	FBN1
Dystonia Disorders	1/135	0.453445	0.55002	0	0	1.67715	1.32643	TRIO
Flexion contracture	1/136	0.455894	0.551499	0	0	1.66465	1.30757	FBN1
Follicular adenoma	1/136	0.455894	0.551499	0	0	1.66465	1.30757	BSG
Melanoma, B16	1/136	0.455894	0.551499	0	0	1.66465	1.30757	NRCAM
Vasculitis	1/136	0.455894	0.551499	0	0	1.66465	1.30757	CXCL13
Periodontal Diseases	1/137	0.458331	0.554074	0	0	1.65232	1.28908	CXCL12
Bladder Neoplasm	6/1217	0.458944	0.554442	0	0	1.11627	0.869383	TRIO;CXCL12;CAV2;BSG;S100A6;CTNNA3
Nasopharyngeal carcinoma	4/782	0.461305	0.556918	0	0	1.1573	0.895396	CDC42;CXCL12;ITGA2;BSG
Differentiated Thyroid Gland Carcinoma	1/139	0.463175	0.5588	0	0	1.62821	1.25315	CNTN6
Thyroid Diseases	1/140	0.46558	0.560948	0	0	1.61642	1.2357	CXCL12
Contracture of joint	1/140	0.46558	0.560948	0	0	1.61642	1.2357	FBN1
Ewings sarcoma	2/352	0.466195	0.561311	0	0	1.28479	0.980493	CDC42;CXCL12
Adenocarcinoma of pancreas	2/354	0.469136	0.564474	0	0	1.27736	0.966789	CDC42;BSG
Vascular inflammations	1/142	0.47036	0.564724	0	0	1.59333	1.20178	DOCK5
Lymphatic Metastasis	1/142	0.47036	0.564724	0	0	1.59333	1.20178	CXCL12
Mycosis Fungoides	1/142	0.47036	0.564724	0	0	1.59333	1.20178	NAV3
Retinal Diseases	2/355	0.470603	0.564724	0	0	1.27368	0.960024	CXCL12;USH2A
Supratentorial atrophy	1/143	0.472733	0.566522	0	0	1.58203	1.18529	KANK1
Leprosy	1/143	0.472733	0.566522	0	0	1.58203	1.18529	S100A6
Ophthalmoplegia	1/144	0.475097	0.568595	0	0	1.57088	1.16911	USH2A
Encephalitis	1/144	0.475097	0.568595	0	0	1.57088	1.16911	LGI1
Lymphoma, Follicular	2/359	0.476448	0.569832	0	0	1.25915	0.933531	CXCL12;CORO1A
Thrombocythemia, Essential	1/145	0.477449	0.56989	0	0	1.5599	1.15323	CXCL12
Abnormally small eyeball	1/145	0.477449	0.56989	0	0	1.5599	1.15323	SEMA3E
Decreased size of eyeball	1/145	0.477449	0.56989	0	0	1.5599	1.15323	SEMA3E
Hematological Disease	1/147	0.482124	0.574478	0	0	1.53837	1.12233	CXCL12
Depressive Symptoms	1/147	0.482124	0.574478	0	0	1.53837	1.12233	LGI1
Optic Atrophy	2/363	0.482254	0.574478	0	0	1.24495	0.907918	SEMA3E;USH2A
Chronic Periodontitis	1/148	0.484445	0.576705	0	0	1.52783	1.1073	CXCL12
HIV Infections	4/806	0.484786	0.576728	0	0	1.12126	0.811843	CDC42;CXCL12;CTNND2;CXCL13
Leukemia, Myelocytic, Acute	8/1703	0.490712	0.583391	0	0	1.06142	0.755624	AKAP13;TRIO;CXCL12;S100A6;FZD9;FAT1;CXCL13;ARHGAP26
Thickened facial skin with coarse facial features	1/151	0.491348	0.583761	0	0	1.49705	1.0638	GPC4
Hodgkin Disease	3/592	0.492885	0.584921	0	0	1.14435	0.809606	CXCL12;ULK4;BSG
Aneurysm	1/152	0.493629	0.584921	0	0	1.48706	1.04982	FBN1
Coarse facial features	1/152	0.493629	0.584921	0	0	1.48706	1.04982	GPC4
Decreased platelet count	1/152	0.493629	0.584921	0	0	1.48706	1.04982	ITGA2
Stomach Carcinoma	2378-11-01	0.494042	0.585024	0	0	1.04527	0.737056	CDC42;SCIN;CXCL12;ITGA2;BSG;S100A6;FZD9;SEMA3E;APBA1;CXCL13;PCDHB9
Hepatomegaly	2/373	0.496599	0.587664	0	0	1.21077	0.847506	GPC4;FBN1
Breast Cancer, Familial	1/154	0.49816	0.588735	0	0	1.46747	1.02258	AKAP13
Myoclonus	1/154	0.49816	0.588735	0	0	1.46747	1.02258	CTNND2
leukemia	1941-09-01	0.500315	0.58984	0	0	1.04691	0.725006	ROBO2;CDC42;AKAP13;CXCL12;BSG;FAT1;EMB;ARHGAP26;CORO1A
Focal glomerulosclerosis	1/155	0.500411	0.58984	0	0	1.45787	1.00932	NPHP1
Biliary cirrhosis	1/155	0.500411	0.58984	0	0	1.45787	1.00932	CAV2
Platelet hematocrit measurement	1/155	0.500411	0.58984	0	0	1.45787	1.00932	NAV3
Elevated creatine kinase	1/156	0.502651	0.592092	0	0	1.44839	0.996285	BVES
Curvature of little finger	1/157	0.504882	0.59433	0	0	1.43903	0.983477	GPC4
Chronic Kidney Diseases	2/380	0.506492	0.595833	0	0	1.18792	0.808081	CXCL12;ITGA2
Intestinal Neoplasms	1/158	0.507103	0.596161	0	0	1.42979	0.970888	CDC42
Age related macular degeneration	2/382	0.509295	0.596805	0	0	1.18155	0.797223	TNXB;NPHP1
Sporadic Breast Carcinoma	1/159	0.509313	0.596805	0	0	1.42067	0.958514	CXCL12
Cardiomegaly	1/159	0.509313	0.596805	0	0	1.42067	0.958514	FBN1
Clinodactyly of the 5th finger	1/159	0.509313	0.596805	0	0	1.42067	0.958514	GPC4
Creatine phosphokinase serum increased	1/159	0.509313	0.596805	0	0	1.42067	0.958514	BVES
Stomach Neoplasms	4/835	0.512626	0.600294	0	0	1.08048	0.72199	CXCL12;S100A6;ITGA8;CTNNA2
Eosinophilic disorder	1/161	0.513706	0.601167	0	0	1.40277	0.934391	ITGB7
Hepatitis C, Chronic	2/386	0.514872	0.602138	0	0	1.169	0.776026	CXCL12;FAT1
Erythrocyte Mean Corpuscular Hemoglobin Test	2/387	0.51626	0.602975	0	0	1.16591	0.770833	CTNND2;MYO16
Finding of Mean Corpuscular Hemoglobin	2/387	0.51626	0.602975	0	0	1.16591	0.770833	CTNND2;MYO16
Metastatic malignant neoplasm to brain	1/163	0.518059	0.604683	0	0	1.38531	0.911072	CXCL12
TARSAL-CARPAL COALITION SYNDROME	1/165	0.522374	0.608927	0	0	1.36828	0.888521	BSG
Bone Diseases	1/165	0.522374	0.608927	0	0	1.36828	0.888521	CXCL12
Colorectal Neoplasms	5/1073	0.523366	0.609687	0	0	1.05019	0.679974	CDC42;CXCL12;TNN;FAT1;NRCAM
Contracture	1/166	0.524517	0.610439	0	0	1.35992	0.877523	FBN1
Ischemic stroke	2/394	0.525902	0.610439	0	0	1.14468	0.735615	ITGA2;FBN1
Infratentorial atrophy	1/167	0.526651	0.610439	0	0	1.35166	0.866706	GRID2
Degenerative brain disorder	1/167	0.526651	0.610439	0	0	1.35166	0.866706	KANK1
Progressive Neoplastic Disease	1/167	0.526651	0.610439	0	0	1.35166	0.866706	FBN1
Retrusion of lower jaw	2/395	0.527269	0.610439	0	0	1.1417	0.730741	TRIO;FBN1
Hypoplastic mandible condyle	2/395	0.527269	0.610439	0	0	1.1417	0.730741	TRIO;FBN1
Decreased projection of lower jaw	2/395	0.527269	0.610439	0	0	1.1417	0.730741	TRIO;FBN1
Decreased projection of mandible	2/395	0.527269	0.610439	0	0	1.1417	0.730741	TRIO;FBN1
Growth retardation	1/168	0.528775	0.610439	0	0	1.34349	0.856064	NPHP1
Kyphosis deformity of spine	1/168	0.528775	0.610439	0	0	1.34349	0.856064	FBN1
Breast adenocarcinoma	1/168	0.528775	0.610439	0	0	1.34349	0.856064	CAV2
Childhood Leukemia	1/168	0.528775	0.610439	0	0	1.34349	0.856064	CDC42
Poor growth	1/168	0.528775	0.610439	0	0	1.34349	0.856064	NPHP1
Aplasia/Hypoplasia of the mandible	2/397	0.529995	0.610915	0	0	1.13581	0.721109	TRIO;FBN1
Growth delay	1/169	0.53089	0.610915	0	0	1.33543	0.845596	NPHP1
Movement Disorders	1/169	0.53089	0.610915	0	0	1.33543	0.845596	LGI1
Cleft upper lip	1/169	0.53089	0.610915	0	0	1.33543	0.845596	SEMA3E
Progressive cGVHD	1/169	0.53089	0.610915	0	0	1.33543	0.845596	FBN1
Huntington Disease	3/627	0.531615	0.611358	0	0	1.07821	0.68125	CXCL12;DISC1;FBN1
Carcinoma, Transitional Cell	2/399	0.532711	0.612185	0	0	1.12997	0.711628	BSG;CTNNA3
Multiple Myeloma	6/1312	0.533017	0.612185	0	0	1.02982	0.647962	CXCL12;NRG3;CLSTN1;ULK4;BSG;ITGB7
Asthma	6/1313	0.533777	0.612604	0	0	1.02897	0.645966	AKAP13;LAMA5;OBSCN;CXCL12;ITGB7;CTNNA3
Micrognathism	2/400	0.534065	0.612604	0	0	1.12707	0.706942	TRIO;FBN1
Keloid	1/171	0.535091	0.613389	0	0	1.31959	0.825161	COL5A1
Tonic - clonic seizures	1/173	0.539255	0.617767	0	0	1.30411	0.805374	LGI1
Very poor growth	1/174	0.541323	0.619346	0	0	1.29651	0.795715	NPHP1
Azoospermia	1/174	0.541323	0.619346	0	0	1.29651	0.795715	FAT1
Ovarian Failure, Premature	1/175	0.543382	0.621008	0	0	1.28899	0.786209	CXCL12
Burkitt Lymphoma	2/407	0.543469	0.621008	0	0	1.10719	0.675149	CXCL12;CXCL13
Well Differentiated Oligodendroglioma	1/176	0.545432	0.622459	0	0	1.28156	0.776851	TNR
Anaplastic thyroid carcinoma	1/176	0.545432	0.622459	0	0	1.28156	0.776851	CXCL12
Refractory cancer	1/177	0.547473	0.623598	0	0	1.27421	0.767639	BSG
Hemoglobin low	1/177	0.547473	0.623598	0	0	1.27421	0.767639	NPHP1
Dengue Fever	1/177	0.547473	0.623598	0	0	1.27421	0.767639	CDC42
Breast Carcinoma	22/4963	0.549179	0.624722	0	0	0.994844	0.596241	LAMA5;KANK1;GRID2;TRIO;TNXB;CAV2;CTNND2;ITGA2;CXCL13;CORO1A;EPS8;CDC42;AKAP13;CXCL12;NRG3;BSG;S100A6;FAT1;NRCAM;EMB;CTNNA2;AMOTL1
Cerebrovascular Disorders	1/178	0.549505	0.624722	0	0	1.26695	0.75857	FBN1
Neutropenia	1/178	0.549505	0.624722	0	0	1.26695	0.75857	CDC42
Multiple Sclerosis	5/1106	0.550697	0.625681	0	0	1.01693	0.606671	RTN4R;TNXB;CXCL12;CTNNA3;CXCL13
Myasthenia Gravis	1/179	0.551527	0.626228	0	0	1.25977	0.749642	CXCL13
Brain Neoplasms	3/646	0.551956	0.626318	0	0	1.04532	0.621219	LGI1;CXCL12;BSG
Penile hypospadias	1/180	0.553541	0.62772	0	0	1.25267	0.740851	GPC4
Photodysphoria	1/181	0.555546	0.629595	0	0	1.24564	0.732194	USH2A
Nephrotic Syndrome	1/182	0.557542	0.631458	0	0	1.2387	0.72367	KANK1
Hepatitis, Chronic	1/183	0.559529	0.632511	0	0	1.23183	0.715275	EMB
oligodendroglioma	1/183	0.559529	0.632511	0	0	1.23183	0.715275	TNR
Delayed bone age	1/183	0.559529	0.632511	0	0	1.23183	0.715275	FBN1
Benign Prostatic Hyperplasia	2/420	0.560587	0.633308	0	0	1.07205	0.620469	CTNND2;S100A6
Ulcer	1/184	0.561507	0.633549	0	0	1.22504	0.707007	CXCL12
Proteinuria	1/184	0.561507	0.633549	0	0	1.22504	0.707007	ITGA8
MIXED LINEAGE LEUKEMIA	1/185	0.563476	0.635372	0	0	1.21832	0.698863	S100A6
Eosinophilia	1/186	0.565437	0.637182	0	0	1.21167	0.690842	ITGB7
Familial Alzheimer Disease (FAD)	1/188	0.569332	0.640365	0	0	1.19859	0.675155	NRXN3
Malignant Peripheral Nerve Sheath Tumor	1/188	0.569332	0.640365	0	0	1.19859	0.675155	TRIO
Photophobia	1/188	0.569332	0.640365	0	0	1.19859	0.675155	USH2A
Pancreatic Neoplasm	3/665	0.57178	0.642693	0	0	1.01432	0.567002	CXCL12;ITGA2;S100A6
Inflammation	2/429	0.572172	0.642693	0	0	1.04896	0.585654	CXCL12;BSG
Muscular Dystrophy, Duchenne	1/190	0.573193	0.642693	0	0	1.18579	0.659929	CORO1A
Cerebellar atrophy	1/190	0.573193	0.642693	0	0	1.18579	0.659929	GRID2
Dermatitis	1/190	0.573193	0.642693	0	0	1.18579	0.659929	CXCL12
Platelet Count measurement	1/191	0.575111	0.644038	0	0	1.17949	0.652483	ARVCF
Deglutition Disorders	1/191	0.575111	0.644038	0	0	1.17949	0.652483	SEMA3E
Chronic Obstructive Airway Disease	3/669	0.575886	0.644504	0	0	1.00801	0.556267	PCDH15;CNTN4;CXCL13
nervous system disorder	2/436	0.581031	0.649695	0	0	1.03168	0.560149	LGI1;DISC1
Malignant neoplasm of urinary bladder	5/1144	0.581249	0.649695	0	0	0.981019	0.532278	TRIO;CXCL12;CAV2;BSG;S100A6
Gait abnormality	1/195	0.582696	0.650097	0	0	1.15493	0.623767	NPHP1
Hypospadias	1/195	0.582696	0.650097	0	0	1.15493	0.623767	GPC4
Decreased tendon reflex	1/195	0.582696	0.650097	0	0	1.15493	0.623767	FBN1
Childhood Acute Lymphoblastic Leukemia	2/443	0.589757	0.657503	0	0	1.01493	0.53593	FAT1;CORO1A
Secondary malignant neoplasm of lung	3/683	0.590067	0.657503	0	0	0.986542	0.52042	CDC42;CXCL12;BSG
Precancerous Conditions	2/446	0.593457	0.660049	0	0	1.00792	0.525925	TRIO;S100A6
Eosinophil count procedure	1/201	0.593823	0.660049	0	0	1.11994	0.583685	TNXB
Eosinophil count result	1/201	0.593823	0.660049	0	0	1.11994	0.583685	TNXB
Arthritis, Psoriatic	1/201	0.593823	0.660049	0	0	1.11994	0.583685	AKAP13
Muscular Dystrophy	1/203	0.597467	0.663687	0	0	1.10874	0.571065	BVES
Dilated ventricles (finding)	1/204	0.599276	0.665286	0	0	1.10322	0.564887	KANK1
Thymoma	1/205	0.601078	0.666461	0	0	1.09776	0.558794	CXCL13
Cervical Intraepithelial Neoplasia	1/205	0.601078	0.666461	0	0	1.09776	0.558794	ROBO2
Cytopenia	1/206	0.602872	0.668037	0	0	1.09235	0.552785	ARHGAP26
Seizures	5/1174	0.604599	0.669538	0	0	0.954316	0.480202	LGI1;NLGN4X;NRXN1;CNTN4;MYO16
Congenital anemia	1/208	0.606435	0.671156	0	0	1.08169	0.541014	ARHGAP26
Lung Neoplasms	5/1177	0.606895	0.671251	0	0	0.951721	0.475289	CDC42;CXCL12;ITGA2;BSG;FZD9
Lupus Nephritis	1/210	0.609966	0.674233	0	0	1.07123	0.529562	CXCL13
Growth failure	1/212	0.613467	0.677684	0	0	1.06097	0.518418	NPHP1
Adenocarcinoma of lung (disorder)	5/1187	0.614493	0.678352	0	0	0.943165	0.459281	TNXB;CXCL12;COL5A1;CTNND2;BSG
Recurrent respiratory infections	1/213	0.615205	0.678352	0	0	1.05591	0.512959	CORO1A
Lymphoid leukemia	1/213	0.615205	0.678352	0	0	1.05591	0.512959	CXCL12
Aortic Valve Insufficiency	1/214	0.616936	0.679008	0	0	1.0509	0.507572	FBN1
Blast Phase	1/214	0.616936	0.679008	0	0	1.0509	0.507572	CXCL12
Craniosynostosis	1/214	0.616936	0.679008	0	0	1.0509	0.507572	FBN1
Skeletal muscle atrophy	1/215	0.618659	0.679654	0	0	1.04593	0.502258	TNXB
Neurogenic muscle atrophy, especially in the lower limbs	1/215	0.618659	0.679654	0	0	1.04593	0.502258	TNXB
Lymphoproliferative Disorders	1/215	0.618659	0.679654	0	0	1.04593	0.502258	CXCL13
Epileptic encephalopathy	2/468	0.619834	0.680288	0	0	0.959252	0.458813	LGI1;NRXN1
Frontal bossing	1/216	0.620375	0.680288	0	0	1.04101	0.497014	FBN1
Dyslipidemias	1/216	0.620375	0.680288	0	0	1.04101	0.497014	CXCL12
Severe Combined Immunodeficiency	1/217	0.622082	0.681744	0	0	1.03614	0.491839	CORO1A
Sensorineural Hearing Loss (disorder)	2/471	0.623329	0.682694	0	0	0.952969	0.45045	PCDH15;USH2A
Invasive Ductal Breast Carcinoma	1/218	0.623782	0.682773	0	0	1.03132	0.486733	CXCL12
Mammary Neoplasms, Human	2/476	0.6291	0.688174	0	0	0.942674	0.436897	CXCL12;NRCAM
Microphthalmos	1/222	0.630508	0.689294	0	0	1.01244	0.466969	SEMA3E
Cardiomyopathies	2/480	0.633668	0.692326	0	0	0.934593	0.42639	RHOJ;GPC4
Gastrointestinal Carcinoid Tumor	1/225	0.635474	0.693455	0	0	0.998732	0.452809	CXCL12
Malnutrition	1/225	0.635474	0.693455	0	0	0.998732	0.452809	CXCL12
Graft-vs-Host Disease	1/226	0.637114	0.6944	0	0	0.994242	0.448211	ITGB7
Tremor	1/226	0.637114	0.6944	0	0	0.994242	0.448211	CTNND2
Neurogenic Muscular Atrophy	1/228	0.640374	0.697529	0	0	0.985382	0.439188	TNXB
Seminoma	1/229	0.641992	0.698868	0	0	0.981011	0.434763	BSG
Hyperglycemia	2/488	0.642673	0.699185	0	0	0.918831	0.406233	CXCL12;FBN1
Ductal Carcinoma	1/230	0.643604	0.699773	0	0	0.976677	0.430394	CXCL13
Hyperlipidemia	1/232	0.646806	0.701159	0	0	0.968123	0.42182	DISC1
Hypoglycemia	1/232	0.646806	0.701159	0	0	0.968123	0.42182	GPC4
Metastasis from malignant tumor of prostate	1/232	0.646806	0.701159	0	0	0.968123	0.42182	BSG
Adenocarcinoma	7/1712	0.648029	0.701159	0	0	0.911537	0.395443	CXCL12;CTNND2;ITGA2;BSG;S100A6;NRXN3;APBA1
Feeding difficulties in infancy	1/233	0.648396	0.701159	0	0	0.963901	0.417614	SEMA3E
Gallbladder Carcinoma	1/233	0.648396	0.701159	0	0	0.963901	0.417614	CXCL12
Hamman-Rich syndrome	1/233	0.648396	0.701159	0	0	0.963901	0.417614	CXCL13
Chronic myeloproliferative disorder	1/233	0.648396	0.701159	0	0	0.963901	0.417614	CXCL12
Promyelocytic leukemia	1/233	0.648396	0.701159	0	0	0.963901	0.417614	DISC1
Microcephaly	1/235	0.651555	0.70415	0	0	0.955565	0.409358	MYO16
Sarcoidosis	1/236	0.653124	0.704997	0	0	0.951451	0.405307	CXCL12
Uveal melanoma	1/236	0.653124	0.704997	0	0	0.951451	0.405307	CXCL12
Periodontitis	1/237	0.654686	0.706258	0	0	0.947371	0.401306	FBN1
Overweight	1/238	0.656241	0.707085	0	0	0.943326	0.397354	FAT1
Endometrial Neoplasms	1/238	0.656241	0.707085	0	0	0.943326	0.397354	PLXNA3
Medullary carcinoma of thyroid	1/239	0.657789	0.708328	0	0	0.939314	0.393451	CXCL12
Hypercholesterolemia	1/240	0.65933	0.708711	0	0	0.935337	0.389596	CXCL12
Allergic disposition	1/240	0.65933	0.708711	0	0	0.935337	0.389596	CTNNA3
Pituitary Diseases	1/240	0.65933	0.708711	0	0	0.935337	0.389596	EPS8
Meningioma, benign, no ICD-O subtype	1/241	0.660865	0.709086	0	0	0.931392	0.385788	CXCL12
Metastatic Prostate Carcinoma	1/241	0.660865	0.709086	0	0	0.931392	0.385788	BSG
Chondrosarcoma	1/241	0.660865	0.709086	0	0	0.931392	0.385788	CXCL12
Coronary Arteriosclerosis	3/760	0.662568	0.710127	0	0	0.882646	0.363325	CXCL12;ITGA2;FBN1
Malignant neoplasm of lung	2449-10-01	0.662627	0.710127	0	0	0.906784	0.373181	CDC42;KANK1;CXCL12;NAV3;CTNND2;ITGA2;BSG;RAPGEF1;S100A6;FAT1
Secondary malignant neoplasm of liver	2/508	0.664434	0.711639	0	0	0.881605	0.360417	CXCL12;S100A6
Tumor Angiogenesis	2/511	0.667606	0.71461	0	0	0.876273	0.354064	CXCL12;BSG
Kidney Neoplasm	1/246	0.668435	0.71507	0	0	0.912152	0.36743	CXCL12
Cerebrovascular accident	3/768	0.669555	0.715388	0	0	0.873051	0.350218	ARHGEF10;CXCL12;ITGA2
Splenomegaly	1/247	0.669929	0.715388	0	0	0.908398	0.36389	GPC4
Diabetic Retinopathy	1/247	0.669929	0.715388	0	0	0.908398	0.36389	ITGA2
Immune System Diseases	1/250	0.67437	0.719703	0	0	0.897317	0.353521	BSG
Dystonia	1/251	0.675838	0.72084	0	0	0.893682	0.350146	TRIO
Malignant neoplasm of breast	21/5054	0.681081	0.726	0	0	0.91291	0.350626	LAMA5;KANK1;TRIO;CAV2;CNTN6;CTNND2;ITGA2;CXCL13;CORO1A;EPS8;CDC42;AKAP13;OBSCN;CXCL12;NRG3;BSG;S100A6;FAT1;NRCAM;EMB;AMOTL1
Acute Coronary Syndrome	1/255	0.681642	0.726168	0	0	0.879429	0.337042	CXCL12
Hepatitis C	3/783	0.682374	0.726515	0	0	0.85559	0.326988	CDC42;CXCL12;EMB
Neuroendocrine Tumors	1/257	0.684506	0.728353	0	0	0.87247	0.330717	CXCL12
Cardiovascular Diseases	3/787	0.68573	0.729002	0	0	0.851047	0.321075	CDC42;CXCL12;FBN1
Behcet Syndrome	1/258	0.685928	0.729002	0	0	0.869031	0.327609	ITGA2
Muscle degeneration	1/259	0.687344	0.730074	0	0	0.865618	0.324538	TNXB
Malignant Pleural Mesothelioma	1/260	0.688753	0.731138	0	0	0.862232	0.321502	CXCL12
Hepatitis A	1/261	0.690157	0.732195	0	0	0.858872	0.318501	EMB
Renal Insufficiency	1/263	0.692945	0.734284	0	0	0.852229	0.312602	NPHP1
Malignant neoplasm of gastrointestinal tract	1/263	0.692945	0.734284	0	0	0.852229	0.312602	RAPGEF1
Brain Ischemia	1/264	0.694329	0.735317	0	0	0.848946	0.309703	CXCL12
Memory impairment	1/267	0.698446	0.73924	0	0	0.839243	0.301202	NLGN1
Hypothyroidism	1/268	0.699806	0.740243	0	0	0.836057	0.298432	SEMA3E
Malignant neoplasm of liver	3/805	0.700514	0.740513	0	0	0.831163	0.295845	TRIO;BSG;S100A6
Autoimmune Diseases	4/1060	0.700887	0.740513	0	0	0.840241	0.298629	LGI1;CXCL12;CXCL13;ARHGAP26
Fibrosis, Liver	2/545	0.701907	0.741155	0	0	0.819966	0.29023	BSG;FBN1
Liver neoplasms	5/1321	0.707865	0.747005	0	0	0.841068	0.290591	TRIO;CXCL12;BSG;S100A6;FZD9
Cerebral Ischemia	1/275	0.709158	0.747931	0	0	0.814408	0.279893	CXCL12
Rectal Carcinoma	1/276	0.710471	0.748851	0	0	0.811405	0.277361	CXCL12
Psoriasis	3/818	0.710866	0.748851	0	0	0.817349	0.278938	TNXB;CXCL12;BSG
Congenital Heart Defects	1/277	0.711777	0.748931	0	0	0.808424	0.274857	ITGA8
Dwarfism	1/277	0.711777	0.748931	0	0	0.808424	0.274857	FBN1
Experimental Organism Basal Cell Carcinoma	1/282	0.718222	0.754552	0	0	0.793837	0.262741	CXCL12
Dysarthria	1/282	0.718222	0.754552	0	0	0.793837	0.262741	GRID2
Squamous cell carcinoma of lung	1/283	0.719494	0.754552	0	0	0.790982	0.260397	TNXB
Anaplasia	1/283	0.719494	0.754552	0	0	0.790982	0.260397	BSG
Low density lipoprotein cholesterol measurement	1/283	0.719494	0.754552	0	0	0.790982	0.260397	NRG3
Arteriosclerosis	4/1087	0.719643	0.754552	0	0	0.81812	0.269162	CDC42;CXCL12;BSG;CXCL13
Small head	2/570	0.72524	0.759977	0	0	0.782864	0.251497	TRIO;CTNND2
Anoxia	1/288	0.725769	0.760034	0	0	0.777003	0.249048	CXCL12
Papillary thyroid carcinoma	2/571	0.726141	0.760034	0	0	0.781448	0.250071	CXCL12;S100A6
Solid Neoplasm	3/840	0.727766	0.760455	0	0	0.794949	0.252615	CXCL12;BSG;FAT1
Endometrial Carcinoma	3/840	0.727766	0.760455	0	0	0.794949	0.252615	CXCL12;S100A6;PLXNA3
Fanconi Anemia	1/290	0.728239	0.760455	0	0	0.771548	0.244677	CDC42
Migraine Disorders	1/290	0.728239	0.760455	0	0	0.771548	0.244677	TNXB
Malignant neoplasm of endometrium	2/577	0.731495	0.763147	0	0	0.773053	0.241706	CXCL12;S100A6
Cervix carcinoma	4/1105	0.731668	0.763147	0	0	0.803975	0.251185	ROBO2;CDC42;BSG;AMOTL1
Uterine Corpus Cancer	2/579	0.73326	0.764363	0	0	0.770294	0.238987	CXCL12;S100A6
Fibrosarcoma	1/298	0.737904	0.768757	0	0	0.750459	0.228095	ITGA2
Senile Plaques	1/301	0.74144	0.771993	0	0	0.742841	0.222229	S100A6
Arthrogryposis	1/307	0.748371	0.778306	0	0	0.728053	0.21103	MYO9A
Malignant neoplasm of skin	1/307	0.748371	0.778306	0	0	0.728053	0.21103	BSG
Liver carcinoma	14/3593	0.749464	0.778991	0	0	0.851813	0.24566	FARP2;LAMA5;TRIO;FZD9;CORO1A;SORBS3;CDC42;CXCL12;BSG;S100A6;FAT1;CTNNA3;EMB;BVES
Atherosclerosis	4/1134	0.750241	0.779347	0	0	0.782134	0.224754	CDC42;CXCL12;BSG;CXCL13
Kidney Failure, Acute	1/310	0.751768	0.780481	0	0	0.720874	0.205685	CXCL12
Liver diseases	2/606	0.756151	0.784577	0	0	0.734833	0.205397	CXCL12;FAT1
Liver and Intrahepatic Biliary Tract Carcinoma	2/607	0.756965	0.784969	0	0	0.73358	0.204256	BSG;S100A6
Colitis	2/608	0.757778	0.785357	0	0	0.732332	0.203123	BVES;FBN1
Malignant tumor of cervix	3/884	0.759275	0.786455	0	0	0.753504	0.207508	CDC42;BSG;AMOTL1
Precursor Cell Lymphoblastic Leukemia Lymphoma	2/618	0.765776	0.792731	0	0	0.72007	0.192162	CXCL12;S100A6
High density lipoprotein measurement	1/324	0.767028	0.793568	0	0	0.689136	0.182781	NRG3
Hypertrophic Cardiomyopathy	1/328	0.771215	0.79744	0	0	0.680567	0.176804	OBSCN
Osteopenia	1/329	0.77225	0.798051	0	0	0.678458	0.175346	FBN1
Fatigue	1/330	0.77328	0.798655	0	0	0.676361	0.173902	TNXB
Acute lymphocytic leukemia	3/907	0.77456	0.799517	0	0	0.733446	0.187367	CXCL12;S100A6;FAT1
Epilepsy	4/1177	0.775985	0.800527	0	0	0.751738	0.190657	LGI1;NLGN4X;CTNND2;NRXN1
Inflammatory Bowel Diseases	3/911	0.777136	0.801254	0	0	0.730061	0.184077	CXCL12;FAT1;TM9SF4
Ulcerative Colitis	3/915	0.77969	0.803425	0	0	0.726706	0.180848	CXCL12;APBA1;CXCL13
Muscle Weakness	1/339	0.782349	0.805703	0	0	0.658049	0.161521	FBN1
Carcinoma of lung	2476-09-01	0.787772	0.810822	0	0	0.79548	0.18976	CDC42;KANK1;TNXB;CXCL12;CTNND2;ITGA2;BSG;S100A6;FAT1
Recurrent tumor	1/347	0.790109	0.812761	0	0	0.642571	0.15138	BSG
Ankylosing spondylitis	1/348	0.791059	0.813272	0	0	0.640686	0.150166	FBN1
Malignant lymphoma, lymphocytic, intermediate differentiation, diffuse	1/349	0.792005	0.813779	0	0	0.638813	0.148963	CXCL12
Non-Small Cell Lung Carcinoma	2243-08-01	0.794665	0.816045	0	0	0.781109	0.179525	CDC42;CXCL12;CTNND2;ITGA2;BSG;S100A6;FZD9;CXCL13
Sarcoma	2/658	0.795543	0.816478	0	0	0.674762	0.154339	TRIO;BSG
Amyotrophic Lateral Sclerosis	2/660	0.796941	0.817445	0	0	0.672641	0.152673	NRXN1;S100A6
Presenile dementia	1/362	0.803928	0.824141	0	0	0.615399	0.134308	CXCL12
Primary malignant neoplasm of lung	2268-08-01	0.804786	0.82455	0	0	0.771376	0.167526	CDC42;KANK1;CXCL12;CTNND2;ITGA2;BSG;S100A6;FAT1
Leukemia, T-Cell	1/364	0.805701	0.825016	0	0	0.611946	0.132207	ITGB7
cervical cancer	3/965	0.809645	0.828582	0	0	0.687122	0.145092	CDC42;BSG;AMOTL1
Liver Cirrhosis	2/683	0.812427	0.830955	0	0	0.649147	0.134847	BSG;FBN1
Mesothelioma	1/383	0.821775	0.840037	0	0	0.580944	0.114033	TNXB
Diabetes	4/1268	0.823656	0.84148	0	0	0.694229	0.134682	CXCL12;FAT1;ITGB7;MYO16
Chronic kidney disease stage 5	1/388	0.825782	0.843172	0	0	0.573291	0.109742	NPHP1
Adenomatous Polyposis Coli	1/392	0.828923	0.845897	0	0	0.56731	0.106443	APBA1
Lung diseases	1/393	0.829699	0.846208	0	0	0.565834	0.105637	CTNND2
Ataxia Telangiectasia	1/396	0.832008	0.848081	0	0	0.56145	0.103258	CXCL12
Dermatologic disorders	1/406	0.839482	0.855214	0	0	0.547306	0.0957621	CXCL12
Precursor T-Cell Lymphoblastic Leukemia-Lymphoma	1/408	0.840937	0.85599	0	0	0.544561	0.0943388	CXCL12
Malignant neoplasm of pancreas	6/1846	0.841198	0.85599	0	0	0.709966	0.122773	EPS8;CDC42;CXCL12;BSG;S100A6;EMB
Pancreatic carcinoma	6/1869	0.849683	0.864049	0	0	0.700308	0.114074	EPS8;CDC42;CXCL12;BSG;S100A6;EMB
Metabolic Diseases	1/421	0.850082	0.864049	0	0	0.527354	0.0856544	CTNNA3
Epithelial ovarian cancer	4/1329	0.850762	0.864251	0	0	0.660102	0.106688	CDC42;CXCL12;BSG;S100A6
Cirrhosis	1/433	0.85806	0.871171	0	0	0.51239	0.0784372	BSG
Dementia	1/436	0.859988	0.872635	0	0	0.508777	0.0767423	CXCL12
Kidney Failure, Chronic	1/437	0.860625	0.872788	0	0	0.507584	0.0761866	NPHP1
Fatty Liver	1/443	0.864387	0.876107	0	0	0.50054	0.0729461	FAT1
Myocardial Ischemia	1/448	0.867445	0.87871	0	0	0.494814	0.0703641	CXCL12
Septicemia	1/468	0.87901	0.889923	0	0	0.473136	0.0610151	CXCL12
Heart failure	2/815	0.882674	0.893128	0	0	0.540018	0.0673942	CXCL12;FBN1
Dermatitis, Atopic	1/484	0.887539	0.897545	0	0	0.457086	0.0545318	TNXB
Congenital chromosomal disease	1/497	0.894028	0.903598	0	0	0.444808	0.0498264	NRXN1
Adult T-Cell Lymphoma/Leukemia	1/500	0.895473	0.904521	0	0	0.442066	0.0488056	ITGB7
Myeloid Leukemia	1/501	0.89595	0.904521	0	0	0.441159	0.0484706	ARHGAP26
Virus Diseases	2/875	0.905867	0.914018	0	0	0.501323	0.0495625	BSG;CORO1A
Polycystic Ovary Syndrome	1/526	0.907201	0.914764	0	0	0.41961	0.0408664	FAT1
Hepatocarcinogenesis	1/527	0.907625	0.914764	0	0	0.418791	0.0405908	APBA1
Sepsis	1/529	0.908468	0.915077	0	0	0.417162	0.0400459	CXCL12
Congestive heart failure	2/884	0.908956	0.915077	0	0	0.495973	0.0473446	CXCL12;FBN1
Diabetes Mellitus	4/1507	0.910751	0.91637	0	0	0.576353	0.053881	CXCL12;FAT1;ITGB7;MYO16
Lymphoma, Non-Hodgkin	1/539	0.912567	0.917683	0	0	0.409197	0.0374388	CXCL12
Hematologic Neoplasms	1/557	0.919494	0.92413	0	0	0.395581	0.0332017	ARHGAP26
Diabetic Nephropathy	1/561	0.920958	0.925084	0	0	0.392675	0.032333	CDC42
Steatohepatitis	1/569	0.923808	0.927427	0	0	0.386984	0.0306689	FAT1
Influenza	1/589	0.930495	0.933617	0	0	0.373435	0.0269017	CDC42
Cystic Fibrosis	1/594	0.932074	0.934679	0	0	0.37019	0.0260403	CAV2
Small cell carcinoma of lung	1/673	0.952792	0.954922	0	0	0.325335	0.0157326	CXCL12
Thyroid carcinoma	1/721	0.962183	0.963795	0	0	0.302888	0.0116764	FBN1
Leukemogenesis	1/730	0.963726	0.964802	0	0	0.299009	0.0110478	CXCL12
Hepatitis B	1/839	0.97813	0.978675	0	0	0.258638	0.00571924	S100A6
Crohn Disease	1/912	0.984441	0.984441	0	0	0.237002	0.0037166	CXCL12
